# Supplementary material for: Monitoring Reaction Intermediates to Predict Enantioselectivity Using Mass Spectrometry
Source: Angew Chem Int Ed Engl. 2022 Jun 3;61(36):e202205720. doi: 10.1002/anie.202205720 (PMC9544535; doi:10.1002/anie.202205720)
Supplement: Supplementary file 2 — Supporting Information [file ANIE-61-0-s002.xlsx]

## Sheet: Explanation
								Supporting Information corresponding to 'Prediction of enantioselectivity by monitoring reaction intermediates'
				EXPLANATION
				This Excel file contains 5 sheets, excluding the current one, all related to the experiments performed at 45°C:
				> DRL Fitting: contains the experimental and fitted data of the first replicate, along with corresponding rate constants and initial values
				> Enant. ratio predict.: contains the prediction of the enantiomer ratio based on the first replicate of the DRL experiment. Note: the rate constants used are those obtained from the 'DRL Fitting' sheet, but the fitted data in this sheet correspond to the larger scale synthetic procedure (no DRL used).
				> DRL Fitting duplicate: contains the experimental and fitted data of the second replicate, along with corresponding rate constants and initial values
				> Enant. ratio predict. duplicate: contains the prediction of the enantiomer ratio based on the second replicate of the DRL experiment. Note: the rate constants used are those obtained from the 'DRL Fitting duplicate' sheet, but the fitted data in this sheet correspond to the larger scale synthetic procedure (no DRL used).
				> Average constants and ratios contains a summary of the average rate constants (from the two replicates) and predicted enantiomer ratio.
				Note: The sheets (especially those with the DRL fitting) contain a lot of columns with ratios calculated from the experimental and fitted concentrations.
				These values are only calculated for the situation after the initial 10 min (without labeled reactant), and therefore only appear in higher row numbers (>650).
				The interested reader should scroll down and to the right to see the complete content of the sheets.

## Sheet: DRL Fitting
Legend	Concentrations used (stock solutions)				CORRECTION FACTOR IONIZATION ENAMINE
Fitted data	Reactant (2)	0.005			0.025
Experimental data	Reactant-D3 (2')	0.005
Rate constants	Catalyst (1)	0.005
	Correlation isotope ratios	R	0.973495
		R2	0.947692
	Correlation isomer ratios	R	0.998682
		R2	0.997365
Description reaction step	constants	3C>4/5B	3B>4/5C	3A>4/5A
1 + 2 --> 3 (iminium formation)	k1	1.5	0.25	0.01
3 --> 1 + 2 (iminium hydrolysis)	k-1	0	0	0
3 + CP --> 4 (CP addition)	k2	0.42972	0.63847	0.56684
4 --> 3 + CP (CP elimination)	k-2	0.025	0.035	0.03
4 + H+ --> 5 (enamine protonation)	k3	0.23	0.35	0.3
5 --> 4 + H+ (iminium deprotonation)	k-3	0	0	0
5 --> 6 + 1 (iminium hydrolysis, to product 6)	k4	8	0.05	0.03
6 + 1 --> 5 (iminium formation, from product 6)	k-4	0	0	0
		PREDICTED CONCENTRATIONS
	Description compound -->	Reactant	Reactant-D3	Catalyst (free)	Iminium (trans C=N bond)	Iminium-D3 (trans C=N bond)	R-enamine	R-enamine-D3	R-iminium	R-iminium-D3	Sum (R-enamine+R-iminium)	Sum (R-enamine-D3+R-iminium-D3)	R-product	R-product-D3	Iminium (cis C=N bond)	Iminium-D3 (cis C=N bond)	S-enamine	S-enamine-D3	S-iminium	S-iminium-D3	Sum (S-enamine+S-iminium)	Sum (S-enamine-D3+S-iminium-D3)	S-product	S-product	Iminium (unknown)	Iminium-D3 (unknown)	enamine (unknown)	enamine (unknown)	iminium (unknown)	iminium-D3 (unknown)	Sum (enamine+iminium unknown)	Sum (enamine-D3+iminium-D3 unknown)	Product path A	Product-D3 path A	This column represents the total amount of catalyst (free and as part of the intermediates) and is merely added to verify the correctness of the model.
No. compound in paper -->	time unlabeled reaction (min)	2	2'	1	3C	3C'	4B	4B'	5B	5B'	4+5B	4+5B'	R-6	R-6'	3B	3B'	4C	4C'	5C	5C'	4+5C	4+5C'	S-6	S-6'	3A	3A'	4A	4A'	5A	5A'	4+5A	4+5A'			Its value only changes in row 672, as the reaction mixture is slightly diluted here due to the addition of labeled reactant solution.
	0	0.00333333	0	0.000166667	0	0	0	0	0		0	0	0	0	0	0	0	0	0	0	0	0	0	0	0	0	0	0	0	0	0		0	0	↓
	0.0166349	0.00333332		0.00016665	1.38624e-08		0		0		0		0		2.3104e-09		0		0		0		0		9.24161e-11		0		0		0		0		0.000166667
time labeled reaction below	0.0321248	0.0033333		0.000166635	2.66771e-08		9.22727e-11		0		9.22727e-11		0		4.43871e-09		2.28495e-11		0		2.28495e-11		0		1.77651e-10		8.11441e-13		0		8.11441e-13		0		0.000166667								TIC Normalized intensities of unlabeled and labeled intermediates 3
↓	0.0476346	0.00333329		0.00016662	3.94215e-08		2.69706e-10		3.29159e-13		2.70036e-10		0		6.54847e-09		6.66674e-11		1.24037e-13		6.67915e-11		0		2.62238e-10		2.36911e-12		3.77557e-15		2.37289e-12		0		0.000166667
	0.0631412	0.00333327		0.000166605	5.20774e-08		5.31326e-10		1.25024e-12		5.32577e-10		4.08333e-14		8.63675e-09		1.31103e-10		4.85767e-13		1.31589e-10		9.61696e-17		3.46057e-10		4.66201e-12		1.47949e-14		4.6768e-12		1.7564e-18		0.000166667
	0.078635	0.00333326		0.00016659	6.46374e-08		8.75959e-10		2.9887e-12		8.78947e-10		1.95802e-13		1.07025e-08		2.15758e-10		1.19634e-12		2.16955e-10		4.72489e-16		4.29063e-10		7.67742e-12		3.64577e-14		7.71388e-12		8.6333e-18		0.000166667
	0.0941365	0.00333324		0.000166575	7.71187e-08		1.30306e-09		5.74114e-12		1.3088e-09		5.66434e-13		1.27486e-08		3.20395e-10		2.36601e-12		3.22761e-10		1.39974e-15		5.11374e-10		1.14082e-11		7.21441e-14		1.14804e-11		2.55877e-17		0.000166667
	0.109648	0.00333323		0.000166559	8.95237e-08		1.81194e-09		9.6775e-12		1.82162e-09		1.27885e-12		1.47756e-08		4.44736e-10		4.10357e-12		4.4884e-10		3.23471e-15		5.93006e-10		1.5846e-11		1.25197e-13		1.59712e-11		5.91588e-17		0.000166667
	0.125152	0.00333321		0.000166544	1.0184e-07		2.40124e-09		1.49386e-11		2.41618e-09		2.47922e-12		1.67815e-08		5.88348e-10		6.5138e-12		5.94862e-10		6.41593e-15		6.7388e-10		2.09767e-11		1.98845e-13		2.11755e-11		1.17393e-16		0.000166667
	0.140651	0.0033332		0.000166529	1.14068e-07		3.07e-09		2.16459e-11		3.09164e-09		4.3314e-12		1.87667e-08		7.50894e-10		9.70019e-12		7.60595e-10		1.14636e-14		7.54005e-10		2.67894e-11		2.96283e-13		2.70857e-11		2.09845e-16		0.000166667
	0.156149	0.00333318		0.000166514	1.26213e-07		3.81754e-09		2.99053e-11		3.84744e-09		7.01516e-12		2.0732e-08		9.32111e-10		1.37658e-11		9.45877e-10		1.89803e-14		8.3342e-10		3.32763e-11		4.20701e-13		3.3697e-11		3.476e-16		0.000166667
	0.171645	0.00333317		0.000166499	1.38275e-07		4.64289e-09		3.9804e-11		4.6827e-09		1.07224e-11		2.26776e-08		1.13167e-09		1.88105e-11		1.15048e-09		2.9646e-14		9.1212e-10		4.04267e-11		5.75199e-13		4.10019e-11		5.43174e-16		0.000166667
	0.187166	0.00333315		0.000166484	1.50276e-07		5.54681e-09		5.14365e-11		5.59824e-09		1.5665e-11		2.46069e-08		1.34964e-09		2.49438e-11		1.37459e-09		4.42445e-14		9.90254e-10		4.82447e-11		7.63179e-13		4.90079e-11		8.11016e-16		0.000166667
	0.202663	0.00333314		0.000166469	1.62176e-07		6.52563e-09		6.48302e-11		6.59046e-09		2.2042e-11		2.65141e-08		1.58506e-09		3.22449e-11		1.61731e-09		6.35722e-14		1.06757e-09		5.66967e-11		9.87119e-13		5.76839e-11		1.16583e-15		0.000166667
	0.218158	0.00333312		0.000166454	1.73995e-07		7.57965e-09		8.00495e-11		7.6597e-09		3.00779e-11		2.8402e-08		1.8379e-09		4.08156e-11		1.87871e-09		8.85527e-14		1.1442e-09		6.57831e-11		1.2502e-12		6.70333e-11		1.62467e-15		0.000166667
	0.233656	0.00333311		0.000166438	1.85737e-07		8.70852e-09		9.71433e-11		8.80566e-09		4.00032e-11		3.02716e-08		2.10798e-09		5.07538e-11		2.15874e-09		1.20182e-13		1.22016e-09		7.54987e-11		1.55549e-12		7.70542e-11		2.20596e-15		0.000166667
	0.249158	0.00333309		0.000166423	1.97403e-07		9.91139e-09		1.16146e-10		1.00275e-08		5.20506e-11		3.21231e-08		2.39502e-09		6.21518e-11		2.45717e-09		1.59522e-13		1.29547e-09		8.58343e-11		1.90588e-12		8.77402e-11		2.92936e-15		0.000166667
	0.264662	0.00333307		0.000166408	2.08991e-07		1.11873e-08		1.37083e-10		1.13244e-08		6.64559e-11		3.39564e-08		2.69869e-09		7.50994e-11		2.77379e-09		2.077e-13		1.37013e-09		9.67797e-11		2.30421e-12		9.90839e-11		3.81579e-15		0.000166667
	0.280172	0.00333306		0.000166393	2.20507e-07		1.2536e-08		1.59982e-10		1.2696e-08		8.34651e-11		3.57723e-08		3.01884e-09		8.9691e-11		3.10853e-09		2.65939e-13		1.44415e-09		1.0833e-10		2.75345e-12		1.11084e-10		4.88794e-15		0.000166667
	0.295678	0.00333304		0.000166378	2.31942e-07		1.39558e-08		1.84845e-10		1.41406e-08		1.03311e-10		3.75697e-08		3.35497e-09		1.06005e-10		3.46098e-09		3.35478e-13		1.51751e-09		1.20469e-10		3.25611e-12		1.23725e-10		6.16882e-15		0.000166667
	0.311184	0.00333303		0.000166363	2.433e-07		1.54461e-08		2.11687e-10		1.56578e-08		1.26241e-10		3.93493e-08		3.70689e-09		1.24131e-10		3.83102e-09		4.17665e-13		1.59021e-09		1.33191e-10		3.815e-12		1.37006e-10		7.68351e-15		0.000166667
	0.326681	0.00333301		0.000166348	2.54576e-07		1.70053e-08		2.40498e-10		1.72458e-08		1.52485e-10		4.11102e-08		4.07411e-09		1.44141e-10		4.21825e-09		5.13849e-13		1.66224e-09		1.46479e-10		4.43246e-12		1.50911e-10		9.45717e-15		0.000166667
	0.34219	0.003333		0.000166333	2.65784e-07		1.86346e-08		2.71318e-10		1.8906e-08		1.82324e-10		4.2855e-08		4.45686e-09		1.66144e-10		4.623e-09		6.25622e-13		1.73368e-09		1.60342e-10		5.11191e-12		1.65454e-10		1.15194e-14		0.000166667
	0.357684	0.00333298		0.000166318	2.76905e-07		2.03305e-08		3.04093e-10		2.06346e-08		2.15953e-10		4.45808e-08		4.8542e-09		1.90183e-10		5.04438e-09		7.54329e-13		1.80442e-09		1.74748e-10		5.8548e-12		1.80603e-10		1.38954e-14		0.000166667
	0.373193	0.00333297		0.000166302	2.87964e-07		2.20956e-08		3.38885e-10		2.24345e-08		2.53683e-10		4.62914e-08		5.26666e-09		2.16386e-10		5.48305e-09		9.0181e-13		1.87461e-09		1.89717e-10		6.66515e-12		1.96382e-10		1.66196e-14		0.000166667
	0.38869	0.00333295		0.000166287	2.98939e-07		2.3926e-08		3.75627e-10		2.43016e-08		2.95697e-10		4.79836e-08		5.69327e-09		2.44784e-10		5.93805e-09		1.06948e-12		1.94413e-09		2.05214e-10		7.54407e-12		2.12758e-10		1.97183e-14		0.000166667
	0.404201	0.00333294		0.000166272	3.09851e-07		2.58239e-08		4.14374e-10		2.62383e-08		3.42309e-10		4.96607e-08		6.13448e-09		2.75503e-10		6.40998e-09		1.25932e-12		2.0131e-09		2.21257e-10		8.4955e-12		2.29753e-10		2.32289e-14		0.000166667
	0.4197	0.00333292		0.000166257	3.20681e-07		2.77855e-08		4.5505e-10		2.82406e-08		3.93687e-10		5.13199e-08		6.58928e-09		3.08566e-10		6.89785e-09		1.47282e-12		2.08141e-09		2.37811e-10		9.5203e-12		2.47331e-10		2.71789e-14		0.000166667
	0.435213	0.00333291		0.000166242	3.31448e-07		2.98133e-08		4.97714e-10		3.0311e-08		4.50159e-10		5.29641e-08		7.05822e-09		3.44103e-10		7.40233e-09		1.71216e-12		2.14918e-09		2.54896e-10		1.06226e-11		2.65519e-10		3.16095e-14		0.000166667
	0.450702	0.00333289		0.000166227	3.42126e-07		3.19016e-08		5.4225e-10		3.24439e-08		5.11831e-10		5.45897e-08		7.5399e-09		3.821e-10		7.922e-09		1.97864e-12		2.21625e-09		2.72462e-10		1.18021e-11		2.84264e-10		3.65454e-14		0.000166667
	0.466207	0.00333288		0.000166212	3.52744e-07		3.4055e-08		5.88756e-10		3.46438e-08		5.79093e-10		5.62009e-08		8.03531e-09		4.22721e-10		8.45803e-09		2.27487e-12		2.28279e-09		2.90547e-10		1.3064e-11		3.03611e-10		4.20352e-14		0.000166667
	0.481721	0.00333286		0.000166197	3.63297e-07		3.6272e-08		6.37201e-10		3.69092e-08		6.52166e-10		5.77972e-08		8.54401e-09		4.66026e-10		9.01004e-09		2.60278e-12		2.3488e-09		3.09134e-10		1.44102e-11		3.23545e-10		4.81156e-14		0.000166667
	0.497211	0.00333285		0.000166182	3.73763e-07		3.85469e-08		6.87463e-10		3.92343e-08		7.31125e-10		5.93751e-08		9.06464e-09		5.11984e-10		9.57663e-09		2.96371e-12		2.41412e-09		3.28177e-10		1.584e-11		3.44017e-10		5.48118e-14		0.000166667
	0.512726	0.00333283		0.000166167	3.84176e-07		4.08863e-08		7.39688e-10		4.1626e-08		8.16454e-10		6.09402e-08		9.59866e-09		5.60811e-10		1.01595e-08		3.36088e-12		2.47897e-09		3.47728e-10		1.73601e-11		3.65088e-10		6.21845e-14		0.000166667
	0.528217	0.00333282		0.000166152	3.94503e-07		4.32822e-08		7.93696e-10		4.40759e-08		9.08123e-10		6.24874e-08		1.01442e-08		6.12419e-10		1.07566e-08		3.79526e-12		2.54316e-09		3.67718e-10		1.89681e-11		3.86686e-10		7.02524e-14		0.000166667
	0.543718	0.0033328		0.000166137	4.04768e-07		4.5739e-08		8.49584e-10		4.65886e-08		1.00655e-09		6.40205e-08		1.07021e-08		6.66982e-10		1.13691e-08		4.26993e-12		2.60682e-09		3.88183e-10		2.06693e-11		4.08853e-10		7.90734e-14		0.000166667
	0.559221	0.00333279		0.000166122	4.14965e-07		4.82547e-08		9.07305e-10		4.9162e-08		1.11192e-09		6.55386e-08		1.12719e-08		7.24534e-10		1.19964e-08		4.78693e-12		2.66993e-09		4.09105e-10		2.2465e-11		4.3157e-10		8.86863e-14		0.000166667								TIC Normalized intensities of unlabeled and labeled intermediates 5
	0.574731	0.00333277		0.000166107	4.25098e-07		5.08295e-08		9.66865e-10		5.17964e-08		1.22449e-09		6.70425e-08		1.18536e-08		7.8516e-10		1.26387e-08		5.3488e-12		2.73252e-09		4.30484e-10		2.43581e-11		4.54842e-10		9.91391e-14		0.000166667
	0.59023	0.00333276		0.000166092	4.35157e-07		5.34599e-08		1.02818e-09		5.44881e-08		1.34438e-09		6.85305e-08		1.24463e-08		8.48854e-10		1.32951e-08		5.95727e-12		2.79452e-09		4.52289e-10		2.63485e-11		4.78637e-10		1.10465e-13		0.000166667
	0.605739	0.00333274		0.000166077	4.45155e-07		5.61486e-08		1.0913e-09		5.72399e-08		1.47195e-09		7.00049e-08		1.30505e-08		9.15755e-10		1.39663e-08		6.61551e-12		2.85601e-09		4.74541e-10		2.84405e-11		5.02981e-10		1.22724e-13		0.000166667
	0.621236	0.00333273		0.000166062	4.55079e-07		5.88913e-08		1.15614e-09		6.00474e-08		1.60725e-09		7.14638e-08		1.36653e-08		9.85834e-10		1.46512e-08		7.32511e-12		2.91692e-09		4.97203e-10		3.06336e-11		5.27837e-10		1.35947e-13		0.000166667
	0.636738	0.00333271		0.000166047	4.64939e-07		6.169e-08		1.22274e-09		6.29127e-08		1.75063e-09		7.29087e-08		1.42911e-08		1.05921e-09		1.53503e-08		8.08922e-12		2.97731e-09		5.20291e-10		3.29316e-11		5.53222e-10		1.50193e-13		0.000166667
	0.652238	0.0033327		0.000166032	4.74732e-07		6.45428e-08		1.29104e-09		6.58339e-08		1.90224e-09		7.43393e-08		1.49273e-08		1.13592e-09		1.60632e-08		8.91009e-12		3.03717e-09		5.43787e-10		3.53356e-11		5.79123e-10		1.65506e-13		0.000166667
	0.66775	0.00333268		0.000166017	4.84468e-07		6.74521e-08		1.3611e-09		6.88132e-08		2.06246e-09		7.5757e-08		1.55744e-08		1.21608e-09		1.67905e-08		9.79112e-12		3.09655e-09		5.67709e-10		3.78497e-11		6.05559e-10		1.8195e-13		0.000166667
	0.683245	0.00333267		0.000166002	4.94128e-07		7.04113e-08		1.43277e-09		7.18441e-08		2.23118e-09		7.71592e-08		1.6231e-08		1.2996e-09		1.75306e-08		1.07333e-11		3.15535e-09		5.92004e-10		4.04711e-11		6.32475e-10		1.99544e-13		0.000166667
	0.698761	0.00333265		0.000165987	5.03737e-07		7.34275e-08		1.5062e-09		7.49337e-08		2.40903e-09		7.85497e-08		1.68984e-08		1.38674e-09		1.82852e-08		1.17415e-11		3.21371e-09		6.16725e-10		4.3208e-11		6.59933e-10		2.18383e-13		0.000166667
	0.71425	0.00333264		0.000165972	5.13264e-07		7.64901e-08		1.58114e-09		7.80713e-08		2.59565e-09		7.9924e-08		1.75744e-08		1.47727e-09		1.90517e-08		1.28154e-11		3.27146e-09		6.41787e-10		4.60535e-11		6.8784e-10		2.3846e-13		0.000166667
	0.729747	0.00333262		0.000165958	5.22734e-07		7.9606e-08		1.65775e-09		8.12637e-08		2.79168e-09		8.12857e-08		1.82604e-08		1.57145e-09		1.98318e-08		1.39601e-11		3.32874e-09		6.67243e-10		4.90159e-11		7.16259e-10		2.59871e-13		0.000166667
	0.745253	0.00333261		0.000165943	5.32145e-07		8.27743e-08		1.73602e-09		8.45103e-08		2.99732e-09		8.26349e-08		1.89561e-08		1.66933e-09		2.06254e-08		1.51785e-11		3.38555e-09		6.93086e-10		5.2097e-11		7.45183e-10		2.82672e-13		0.000166667
	0.760764	0.00333259		0.000165928	5.41497e-07		8.59938e-08		1.8159e-09		8.78097e-08		3.21274e-09		8.39713e-08		1.96613e-08		1.77095e-09		2.14322e-08		1.64731e-11		3.44189e-09		7.19305e-10		5.52979e-11		7.74603e-10		3.06914e-13		0.000166667
	0.776275	0.00333258		0.000165913	5.50787e-07		8.92631e-08		1.89736e-09		9.11605e-08		3.43808e-09		8.52947e-08		2.03755e-08		1.87632e-09		2.22518e-08		1.78466e-11		3.49773e-09		7.45886e-10		5.86194e-11		8.04506e-10		3.32647e-13		0.000166667
	0.791761	0.00333256		0.000165898	5.6e-07		9.25757e-08		1.98023e-09		9.45559e-08		3.67313e-09		8.66029e-08		2.10973e-08		1.9853e-09		2.30826e-08		1.92994e-11		3.553e-09		7.72776e-10		6.20572e-11		8.34834e-10		3.59879e-13		0.000166667
	0.807264	0.00333255		0.000165883	5.69162e-07		9.59405e-08		2.06473e-09		9.80052e-08		3.91873e-09		8.79e-08		2.18286e-08		2.09824e-09		2.39268e-08		2.08383e-11		3.60785e-09		8.00046e-10		6.56225e-11		8.65669e-10		3.88742e-13		0.000166667
	0.822764	0.00333253		0.000165868	5.78261e-07		9.93523e-08		2.15073e-09		1.01503e-07		4.17476e-09		8.91841e-08		2.25682e-08		2.21503e-09		2.47833e-08		2.24645e-11		3.66221e-09		8.27653e-10		6.93123e-11		8.96965e-10		4.19257e-13		0.000166667
	0.83827	0.00333252		0.000165854	5.87303e-07		1.02813e-07		2.23827e-09		1.05051e-07		4.44155e-09		9.04562e-08		2.33164e-08		2.33579e-09		2.56522e-08		2.41818e-11		3.71612e-09		8.55607e-10		7.31301e-11		9.28737e-10		4.51499e-13		0.000166667
	0.853784	0.0033325		0.000165839	5.9629e-07		1.06321e-07		2.32733e-09		1.08649e-07		4.71935e-09		9.17166e-08		2.40732e-08		2.46059e-09		2.65338e-08		2.59937e-11		3.76958e-09		8.83906e-10		7.70784e-11		9.60985e-10		4.85536e-13		0.000166667
	0.869271	0.00333249		0.000165824	6.05201e-07		1.0987e-07		2.4177e-09		1.12287e-07		5.0077e-09		9.29624e-08		2.48365e-08		2.58917e-09		2.74257e-08		2.7899e-11		3.82249e-09		9.1248e-10		8.11492e-11		9.93629e-10		5.21347e-13		0.000166667
	0.884785	0.00333247		0.000165809	6.14069e-07		1.1347e-07		2.50967e-09		1.15979e-07		5.30776e-09		9.41984e-08		2.5609e-08		2.72202e-09		2.8331e-08		2.99075e-11		3.87503e-09		9.41424e-10		8.53583e-11		1.02678e-09		5.59116e-13		0.000166667
	0.900292	0.00333246		0.000165794	6.22873e-07		1.17113e-07		2.60303e-09		1.19716e-07		5.61909e-09		9.54217e-08		2.63887e-08		2.8589e-09		2.92476e-08		3.20179e-11		3.92709e-09		9.70666e-10		8.9698e-11		1.06036e-09		5.98824e-13		0.000166667
	0.91579	0.00333244		0.00016578	6.31614e-07		1.20798e-07		2.69775e-09		1.23496e-07		5.94182e-09		9.66325e-08		2.71754e-08		2.99982e-09		3.01753e-08		3.42332e-11		3.97867e-09		1.0002e-09		9.41693e-11		1.09437e-09		6.40528e-13		0.000166667
	0.931282	0.00333243		0.000165765	6.40294e-07		1.24526e-07		2.79383e-09		1.2732e-07		6.27618e-09		9.78311e-08		2.79692e-08		3.14485e-09		3.1114e-08		3.6557e-11		4.02978e-09		1.03003e-09		9.87742e-11		1.1288e-09		6.84295e-13		0.000166667
	0.946798	0.00333241		0.00016575	6.4893e-07		1.28302e-07		2.89143e-09		1.31194e-07		6.62298e-09		9.90199e-08		2.87713e-08		3.29431e-09		3.20656e-08		3.89968e-11		4.08053e-09		1.0602e-09		1.03523e-10		1.16372e-09		7.30274e-13		0.000166667
	0.962302	0.0033324		0.000165736	6.57502e-07		1.32119e-07		2.99032e-09		1.35109e-07		6.98161e-09		1.00196e-07		2.95797e-08		3.44787e-09		3.30276e-08		4.15505e-11		4.1308e-09		1.09063e-09		1.08406e-10		1.19904e-09		7.78423e-13		0.000166667
	0.977807	0.00333238		0.000165721	6.66017e-07		1.35977e-07		3.09055e-09		1.39068e-07		7.35253e-09		1.01361e-07		3.0395e-08		3.60572e-09		3.40008e-08		4.42235e-11		4.18064e-09		1.12136e-09		1.13429e-10		1.23479e-09		8.28849e-13		0.000166667
	0.993307	0.00333237		0.000165706	6.74473e-07		1.39876e-07		3.19208e-09		1.43068e-07		7.73575e-09		1.02515e-07		3.12168e-08		3.76782e-09		3.49846e-08		4.70179e-11		4.23002e-09		1.15235e-09		1.1859e-10		1.27094e-09		8.81593e-13		0.000166667
	1.0088	0.00333235		0.000165691	6.82871e-07		1.43814e-07		3.29488e-09		1.47109e-07		8.13142e-09		1.03656e-07		3.20447e-08		3.93419e-09		3.59788e-08		4.99368e-11		4.27896e-09		1.18361e-09		1.23891e-10		1.3075e-09		9.36716e-13		0.000166667
	1.02431	0.00333233		0.000165677	6.91218e-07		1.47795e-07		3.39904e-09		1.51194e-07		8.54011e-09		1.04788e-07		3.28795e-08		4.10503e-09		3.69845e-08		5.29868e-11		4.32752e-09		1.21516e-09		1.29339e-10		1.3445e-09		9.94343e-13		0.000166667
	1.03981	0.00333232		0.000165662	6.99512e-07		1.51817e-07		3.50451e-09		1.55322e-07		8.96184e-09		1.05909e-07		3.37208e-08		4.28033e-09		3.80011e-08		5.61701e-11		4.37566e-09		1.24699e-09		1.34933e-10		1.38192e-09		1.05452e-12		0.000166667
	1.05531	0.0033323		0.000165648	7.07746e-07		1.55876e-07		3.61117e-09		1.59487e-07		9.39635e-09		1.07018e-07		3.45676e-08		4.45993e-09		3.90275e-08		5.9487e-11		4.42336e-09		1.27905e-09		1.40668e-10		1.41972e-09		1.11726e-12		0.000166667
	1.07083	0.00333229		0.000165633	7.15935e-07		1.59979e-07		3.71921e-09		1.63698e-07		9.84466e-09		1.08118e-07		3.54214e-08		4.64421e-09		4.00656e-08		6.29474e-11		4.4707e-09		1.31141e-09		1.46557e-10		1.45797e-09		1.18274e-12		0.000166667
	1.08633	0.00333227		0.000165618	7.24059e-07		1.64114e-07		3.82832e-09		1.67942e-07		1.03057e-08		1.09205e-07		3.62797e-08		4.83272e-09		4.11124e-08		6.65457e-11		4.51757e-09		1.34397e-09		1.52585e-10		1.49656e-09		1.25087e-12		0.000166667
	1.10185	0.00333226		0.000165604	7.32143e-07		1.68294e-07		3.93884e-09		1.72233e-07		1.07811e-08		1.10285e-07		3.71452e-08		5.02608e-09		4.21713e-08		7.02967e-11		4.56412e-09		1.37684e-09		1.58773e-10		1.53561e-09		1.32193e-12		0.000166667
	1.11735	0.00333224		0.000165589	7.40162e-07		1.72505e-07		4.05039e-09		1.76556e-07		1.12696e-08		1.11352e-07		3.8015e-08		5.22371e-09		4.32387e-08		7.4192e-11		4.61019e-09		1.4099e-09		1.65102e-10		1.575e-09		1.39576e-12		0.000166667
	1.13285	0.00333223		0.000165575	7.48129e-07		1.76754e-07		4.16314e-09		1.80917e-07		1.17719e-08		1.12409e-07		3.88902e-08		5.42591e-09		4.43161e-08		7.82408e-11		4.65587e-09		1.44319e-09		1.71582e-10		1.61478e-09		1.47255e-12		0.000166667
	1.14836	0.00333221		0.00016556	7.56045e-07		1.8104e-07		4.27708e-09		1.85317e-07		1.22883e-08		1.13456e-07		3.97709e-08		5.63276e-09		4.54036e-08		8.24473e-11		4.70117e-09		1.47673e-09		1.78215e-10		1.65494e-09		1.55236e-12		0.000166667
	1.16386	0.0033322		0.000165546	7.63906e-07		1.8536e-07		4.39213e-09		1.89752e-07		1.28186e-08		1.14492e-07		4.06563e-08		5.84415e-09		4.65005e-08		8.68127e-11		4.74606e-09		1.51048e-09		1.84999e-10		1.69548e-09		1.63523e-12		0.000166667
	1.17935	0.00333218		0.000165531	7.71711e-07		1.89713e-07		4.50824e-09		1.94221e-07		1.33629e-08		1.15518e-07		4.15462e-08		6.06005e-09		4.76063e-08		9.13393e-11		4.79054e-09		1.54443e-09		1.91932e-10		1.73637e-09		1.7212e-12		0.000166667
	1.19485	0.00333217		0.000165517	7.7947e-07		1.94104e-07		4.62557e-09		1.9873e-07		1.39221e-08		1.16535e-07		4.24417e-08		6.28079e-09		4.87225e-08		9.60367e-11		4.83468e-09		1.57863e-09		1.99026e-10		1.77766e-09		1.81047e-12		0.000166667
	1.21035	0.00333215		0.000165502	7.87175e-07		1.98528e-07		4.74397e-09		2.03272e-07		1.44956e-08		1.17542e-07		4.33416e-08		6.50614e-09		4.98477e-08		1.00904e-10		4.87841e-09		1.61303e-09		2.06273e-10		1.8193e-09		1.903e-12		0.000166667
	1.22586	0.00333214		0.000165488	7.94835e-07		2.02989e-07		4.86353e-09		2.07853e-07		1.50841e-08		1.1854e-07		4.42466e-08		6.73635e-09		5.0983e-08		1.05949e-10		4.92181e-09		1.64766e-09		2.13682e-10		1.86134e-09		1.99897e-12		0.000166667
	1.24138	0.00333212		0.000165473	8.0245e-07		2.07487e-07		4.98427e-09		2.12471e-07		1.5688e-08		1.19529e-07		4.51569e-08		6.97147e-09		5.21283e-08		1.11176e-10		4.96485e-09		1.68252e-09		2.21254e-10		1.90377e-09		2.09846e-12		0.000166667
	1.25688	0.00333211		0.000165459	8.10005e-07		2.12011e-07		5.1059e-09		2.17117e-07		1.6306e-08		1.20507e-07		4.60702e-08		7.21103e-09		5.32813e-08		1.16579e-10		5.00748e-09		1.71753e-09		2.28974e-10		1.94651e-09		2.20134e-12		0.000166667
	1.27237	0.00333209		0.000165444	8.17508e-07		2.16567e-07		5.22855e-09		2.21795e-07		1.69389e-08		1.21475e-07		4.69876e-08		7.45529e-09		5.44429e-08		1.22165e-10		5.04972e-09		1.75273e-09		2.36852e-10		1.98958e-09		2.30778e-12		0.000166667
	1.28788	0.00333208		0.00016543	8.24965e-07		2.21157e-07		5.3523e-09		2.26509e-07		1.75874e-08		1.22435e-07		4.79095e-08		7.70447e-09		5.5614e-08		1.27944e-10		5.09163e-09		1.78814e-09		2.44894e-10		2.03303e-09		2.41794e-12		0.000166667
	1.30338	0.00333206		0.000165416	8.32373e-07		2.25779e-07		5.47706e-09		2.31256e-07		1.82512e-08		1.23386e-07		4.88355e-08		7.95846e-09		5.67939e-08		1.33917e-10		5.13317e-09		1.82374e-09		2.53096e-10		2.07683e-09		2.53183e-12		0.000166667
	1.31887	0.00333205		0.000165401	8.39728e-07		2.30428e-07		5.60274e-09		2.36031e-07		1.893e-08		1.24326e-07		4.97646e-08		8.2171e-09		5.79817e-08		1.40081e-10		5.17433e-09		1.85949e-09		2.61455e-10		2.12095e-09		2.64947e-12		0.000166667
	1.33439	0.00333203		0.000165387	8.47046e-07		2.35115e-07		5.72962e-09		2.40845e-07		1.96255e-08		1.2526e-07		5.0699e-08		8.48099e-09		5.918e-08		1.46456e-10		5.2152e-09		1.89548e-09		2.69989e-10		2.16547e-09		2.77117e-12		0.000166667
	1.34988	0.00333202		0.000165373	8.54305e-07		2.39827e-07		5.85729e-09		2.45684e-07		2.03358e-08		1.26183e-07		5.16358e-08		8.74938e-09		6.03852e-08		1.53027e-10		5.25567e-09		1.93159e-09		2.78675e-10		2.21027e-09		2.89668e-12		0.000166667
	1.36539	0.003332		0.000165358	8.61521e-07		2.4457e-07		5.986e-09		2.50556e-07		2.10623e-08		1.27097e-07		5.25766e-08		9.02279e-09		6.15994e-08		1.5981e-10		5.29581e-09		1.9679e-09		2.87529e-10		2.25543e-09		3.0263e-12		0.000166667
	1.38089	0.00333199		0.000165344	8.6869e-07		2.49343e-07		6.11567e-09		2.55459e-07		2.18048e-08		1.28003e-07		5.3521e-08		9.30111e-09		6.28221e-08		1.66804e-10		5.33561e-09		2.00437e-09		2.96549e-10		2.30092e-09		3.16004e-12		0.000166667
	1.39638	0.00333197		0.00016533	8.75806e-07		2.54141e-07		6.24617e-09		2.60388e-07		2.25627e-08		1.289e-07		5.44679e-08		9.58412e-09		6.4052e-08		1.74009e-10		5.37503e-09		2.04098e-09		3.05727e-10		2.34671e-09		3.29787e-12		0.000166667
	1.4119	0.00333196		0.000165316	8.82886e-07		2.58976e-07		6.3778e-09		2.65353e-07		2.33381e-08		1.2979e-07		5.54195e-08		9.87248e-09		6.5292e-08		1.81445e-10		5.41419e-09		2.07781e-09		3.15086e-10		2.39289e-09		3.44018e-12		0.000166667
	1.4274	0.00333194		0.000165301	8.89915e-07		2.63834e-07		6.51023e-09		2.70344e-07		2.41291e-08		1.3067e-07		5.63735e-08		1.01656e-08		6.6539e-08		1.89098e-10		5.45297e-09		2.11476e-09		3.24603e-10		2.43936e-09		3.58673e-12		0.000166667
	1.44291	0.00333193		0.000165287	8.96896e-07		2.68719e-07		6.64356e-09		2.75363e-07		2.49366e-08		1.31542e-07		5.73304e-08		1.04636e-08		6.7794e-08		1.96978e-10		5.49142e-09		2.15186e-09		3.34288e-10		2.48615e-09		3.73771e-12		0.000166667
	1.4584	0.00333191		0.000165273	9.03826e-07		2.73628e-07		6.77765e-09		2.80406e-07		2.57598e-08		1.32405e-07		5.82894e-08		1.07663e-08		6.90557e-08		2.05082e-10		5.52951e-09		2.18907e-09		3.44132e-10		2.53321e-09		3.89305e-12		0.000166667
	1.47391	0.0033319		0.000165259	9.10722e-07		2.78571e-07		6.91284e-09		2.85484e-07		2.66011e-08		1.33261e-07		5.92528e-08		1.10744e-08		7.03273e-08		2.13434e-10		5.56734e-09		2.2265e-09		3.54161e-10		2.58066e-09		4.05322e-12		0.000166667
	1.48941	0.00333188		0.000165245	9.17565e-07		2.83535e-07		7.04873e-09		2.90584e-07		2.74581e-08		1.34107e-07		6.02179e-08		1.13873e-08		7.16051e-08		2.22015e-10		5.6048e-09		2.26402e-09		3.64348e-10		2.62836e-09		4.21788e-12		0.000166667
	1.50492	0.00333187		0.00016523	9.24369e-07		2.8853e-07		7.18559e-09		2.95715e-07		2.83328e-08		1.34947e-07		6.11863e-08		1.17053e-08		7.28917e-08		2.30846e-10		5.64197e-09		2.30171e-09		3.74713e-10		2.67642e-09		4.38742e-12		0.000166667
	1.52042	0.00333185		0.000165216	9.31122e-07		2.93545e-07		7.32315e-09		3.00868e-07		2.92235e-08		1.35778e-07		6.21564e-08		1.20281e-08		7.41845e-08		2.39916e-10		5.67879e-09		2.33949e-09		3.85239e-10		2.72473e-09		4.56161e-12		0.000166667
	1.53593	0.00333184		0.000165202	9.37836e-07		2.9859e-07		7.46165e-09		3.06052e-07		3.01322e-08		1.36601e-07		6.31298e-08		1.23562e-08		7.5486e-08		2.49243e-10		5.71534e-09		2.37745e-09		3.95946e-10		2.77339e-09		4.74087e-12		0.000166667
	1.55142	0.00333182		0.000165188	9.44499e-07		3.03654e-07		7.60081e-09		3.11254e-07		3.1057e-08		1.37416e-07		6.41044e-08		1.26889e-08		7.67934e-08		2.58814e-10		5.75152e-09		2.41548e-09		4.06811e-10		2.82229e-09		4.92488e-12		0.000166667
	1.56693	0.00333181		0.000165174	9.51128e-07		3.08749e-07		7.74095e-09		3.1649e-07		3.20002e-08		1.38225e-07		6.50826e-08		1.30271e-08		7.81098e-08		2.68656e-10		5.78745e-09		2.45369e-09		4.17863e-10		2.87155e-09		5.11421e-12		0.000166667
	1.58242	0.00333179		0.00016516	9.57703e-07		3.1386e-07		7.88167e-09		3.21742e-07		3.29595e-08		1.39024e-07		6.60615e-08		1.33699e-08		7.94314e-08		2.78746e-10		5.82302e-09		2.49196e-09		4.29071e-10		2.92103e-09		5.30839e-12		0.000166667
	1.59794	0.00333178		0.000165146	9.64247e-07		3.19004e-07		8.02341e-09		3.27028e-07		3.39379e-08		1.39817e-07		6.70442e-08		1.37183e-08		8.07625e-08		2.89119e-10		5.85835e-09		2.53042e-09		4.40472e-10		2.97089e-09		5.50813e-12		0.000166667
	1.61344	0.00333176		0.000165132	9.70742e-07		3.24167e-07		8.16579e-09		3.32333e-07		3.4933e-08		1.40602e-07		6.8028e-08		1.40715e-08		8.20994e-08		2.99753e-10		5.89335e-09		2.56896e-09		4.52036e-10		3.02099e-09		5.71299e-12		0.000166667
	1.62894	0.00333175		0.000165118	9.77192e-07		3.2935e-07		8.30883e-09		3.37658e-07		3.59452e-08		1.41379e-07		6.90131e-08		1.44295e-08		8.34426e-08		3.10654e-10		5.92803e-09		2.60758e-09		4.63767e-10		3.07135e-09		5.92311e-12		0.000166667
	1.64443	0.00333173		0.000165104	9.83598e-07		3.34554e-07		8.45261e-09		3.43007e-07		3.69751e-08		1.42149e-07		7e-08		1.47925e-08		8.47925e-08		3.21833e-10		5.96242e-09		2.64631e-09		4.75671e-10		3.12198e-09		6.13867e-12		0.000166667
	1.65994	0.00333172		0.00016509	9.8997e-07		3.39786e-07		8.59725e-09		3.48384e-07		3.80238e-08		1.42912e-07		7.09895e-08		1.5161e-08		8.61506e-08		3.33303e-10		5.99654e-09		2.68518e-09		4.87762e-10		3.17294e-09		6.35998e-12		0.000166667
	1.67545	0.0033317		0.000165076	9.96301e-07		3.45041e-07		8.74264e-09		3.53784e-07		3.90906e-08		1.43668e-07		7.1981e-08		1.55347e-08		8.75157e-08		3.45062e-10		6.03039e-09		2.72416e-09		5.00031e-10		3.22419e-09		6.58696e-12		0.000166667
	1.69095	0.00333169		0.000165062	1.00259e-06		3.50314e-07		8.88865e-09		3.59203e-07		4.01749e-08		1.44417e-07		7.29734e-08		1.59132e-08		8.88866e-08		3.57104e-10		6.06392e-09		2.76322e-09		5.12468e-10		3.27569e-09		6.81952e-12		0.000166667
	1.70645	0.00333167		0.000165048	1.00883e-06		3.55607e-07		9.03531e-09		3.64642e-07		4.12769e-08		1.45158e-07		7.3967e-08		1.62967e-08		9.02636e-08		3.69434e-10		6.09717e-09		2.80236e-09		5.25076e-10		3.32743e-09		7.05778e-12		0.000166667
	1.72195	0.00333166		0.000165034	1.01503e-06		3.6092e-07		9.18264e-09		3.70103e-07		4.23971e-08		1.45893e-07		7.49619e-08		1.66853e-08		9.16472e-08		3.82062e-10		6.13013e-09		2.84159e-09		5.37861e-10		3.37945e-09		7.3019e-12		0.000166667
	1.73746	0.00333164		0.000165021	1.0212e-06		3.6626e-07		9.33084e-09		3.75591e-07		4.3537e-08		1.46621e-07		7.59595e-08		1.70794e-08		9.30389e-08		3.95007e-10		6.16285e-09		2.88095e-09		5.50839e-10		3.43179e-09		7.55228e-12		0.000166667
	1.75295	0.00333163		0.000165007	1.02732e-06		3.71609e-07		9.47938e-09		3.81088e-07		4.46929e-08		1.47341e-07		7.69562e-08		1.74779e-08		9.4434e-08		4.0823e-10		6.19523e-09		2.92032e-09		5.63966e-10		3.48429e-09		7.80816e-12		0.000166667
	1.76846	0.00333161		0.000164993	1.03341e-06		3.76987e-07		9.62885e-09		3.86616e-07		4.58693e-08		1.48055e-07		7.79559e-08		1.78822e-08		9.58381e-08		4.21787e-10		6.22739e-09		2.95985e-09		5.77294e-10		3.53715e-09		8.07062e-12		0.000166667
	1.78397	0.0033316		0.000164979	1.03945e-06		3.82383e-07		9.7789e-09		3.92162e-07		4.70639e-08		1.48763e-07		7.89564e-08		1.82914e-08		9.72478e-08		4.35653e-10		6.25927e-09		2.99944e-09		5.90796e-10		3.59024e-09		8.3392e-12		0.000166667
	1.79946	0.00333158		0.000164965	1.04545e-06		3.87791e-07		9.92942e-09		3.97721e-07		4.82757e-08		1.49463e-07		7.99568e-08		1.87053e-08		9.86621e-08		4.49819e-10		6.29084e-09		3.03907e-09		6.04459e-10		3.64353e-09		8.61374e-12		0.000166667
	1.81496	0.00333157		0.000164952	1.05142e-06		3.93223e-07		1.00807e-08		4.03304e-07		4.95072e-08		1.50157e-07		8.09589e-08		1.91247e-08		1.00084e-07		4.64319e-10		6.32218e-09		3.07881e-09		6.18313e-10		3.69712e-09		8.89486e-12		0.000166667
	1.83047	0.00333155		0.000164938	1.05735e-06		3.98674e-07		1.02326e-08		4.08907e-07		5.07576e-08		1.50845e-07		8.19622e-08		1.95492e-08		1.01511e-07		4.79146e-10		6.35326e-09		3.11862e-09		6.32347e-10		3.75097e-09		9.18249e-12		0.000166667
	1.84598	0.00333154		0.000164924	1.06324e-06		4.04145e-07		1.03851e-08		4.1453e-07		5.20274e-08		1.51526e-07		8.29667e-08		1.9979e-08		1.02946e-07		4.94308e-10		6.38408e-09		3.15852e-09		6.46565e-10		3.80508e-09		9.47676e-12		0.000166667
	1.86148	0.00333152		0.000164911	1.06909e-06		4.09629e-07		1.05381e-08		4.20167e-07		5.3315e-08		1.52201e-07		8.39709e-08		2.04136e-08		1.04384e-07		5.09789e-10		6.41462e-09		3.19845e-09		6.60949e-10		3.85939e-09		9.77735e-12		0.000166667
	1.87698	0.00333151		0.000164897	1.0749e-06		4.15133e-07		1.06918e-08		4.25825e-07		5.46223e-08		1.52869e-07		8.49765e-08		2.08535e-08		1.0583e-07		5.25617e-10		6.44492e-09		3.23846e-09		6.75521e-10		3.91398e-09		1.00848e-11		0.000166667
	1.89248	0.00333149		0.000164883	1.08068e-06		4.20652e-07		1.0846e-08		4.31498e-07		5.59481e-08		1.53531e-07		8.59823e-08		2.12983e-08		1.07281e-07		5.41779e-10		6.47495e-09		3.27852e-09		6.90266e-10		3.96879e-09		1.0399e-11		0.000166667
	1.90799	0.00333148		0.00016487	1.08641e-06		4.26188e-07		1.10007e-08		4.37188e-07		5.72931e-08		1.54187e-07		8.69886e-08		2.17483e-08		1.08737e-07		5.58286e-10		6.50473e-09		3.31865e-09		7.05192e-10		4.02384e-09		1.072e-11		0.000166667
	1.92348	0.00333146		0.000164856	1.09211e-06		4.31738e-07		1.11559e-08		4.42894e-07		5.86568e-08		1.54837e-07		8.79952e-08		2.22032e-08		1.10198e-07		5.75137e-10		6.53425e-09		3.35881e-09		7.20292e-10		4.0791e-09		1.10478e-11		0.000166667
	1.939	0.00333145		0.000164842	1.09778e-06		4.37311e-07		1.13119e-08		4.48623e-07		6.00416e-08		1.55481e-07		8.90034e-08		2.26639e-08		1.11667e-07		5.92362e-10		6.56356e-09		3.39908e-09		7.35591e-10		4.13467e-09		1.13831e-11		0.000166667
	1.9545	0.00333143		0.000164829	1.10341e-06		4.42897e-07		1.14683e-08		4.54365e-07		6.14448e-08		1.56119e-07		9.00113e-08		2.31293e-08		1.13141e-07		6.09933e-10		6.59261e-09		3.43938e-09		7.5106e-10		4.19044e-09		1.17252e-11		0.000166667
	1.97	0.00333142		0.000164815	1.109e-06		4.48496e-07		1.16252e-08		4.60121e-07		6.2867e-08		1.5675e-07		9.10192e-08		2.35998e-08		1.14619e-07		6.27859e-10		6.6214e-09		3.47971e-09		7.66705e-10		4.24642e-09		1.20745e-11		0.000166667
	1.98549	0.0033314		0.000164802	1.11454e-06		4.54106e-07		1.17824e-08		4.65889e-07		6.43075e-08		1.57376e-07		9.20266e-08		2.40749e-08		1.16102e-07		6.46137e-10		6.64993e-09		3.52006e-09		7.82519e-10		4.30258e-09		1.24308e-11		0.000166667
	2.001	0.00333139		0.000164788	1.12006e-06		4.59735e-07		1.19403e-08		4.71676e-07		6.57686e-08		1.57996e-07		9.3035e-08		2.45555e-08		1.17591e-07		6.64796e-10		6.67824e-09		3.56049e-09		7.98524e-10		4.35901e-09		1.27947e-11		0.000166667
	2.0165	0.00333137		0.000164775	1.12555e-06		4.65382e-07		1.20988e-08		4.77481e-07		6.725e-08		1.5861e-07		9.40439e-08		2.50415e-08		1.19085e-07		6.83837e-10		6.70632e-09		3.60097e-09		8.14718e-10		4.41569e-09		1.31662e-11		0.000166667
	2.03201	0.00333136		0.000164761	1.131e-06		4.71043e-07		1.22577e-08		4.83301e-07		6.87513e-08		1.59219e-07		9.5053e-08		2.55326e-08		1.20586e-07		7.03257e-10		6.73418e-09		3.6415e-09		8.31094e-10		4.4726e-09		1.35453e-11		0.000166667
	2.04751	0.00333134		0.000164748	1.1364e-06		4.76712e-07		1.2417e-08		4.89129e-07		7.02707e-08		1.59822e-07		9.60611e-08		2.60283e-08		1.22089e-07		7.23038e-10		6.76177e-09		3.68203e-09		8.47636e-10		4.52966e-09		1.39316e-11		0.000166667
	2.06303	0.00333133		0.000164735	1.14179e-06		4.82404e-07		1.25769e-08		4.9498e-07		7.18121e-08		1.6042e-07		9.70706e-08		2.65298e-08		1.236e-07		7.43232e-10		6.78917e-09		3.72265e-09		8.64381e-10		4.58703e-09		1.43262e-11		0.000166667
	2.07852	0.00333131		0.000164721	1.14712e-06		4.88099e-07		1.2737e-08		5.00836e-07		7.33707e-08		1.61011e-07		9.80783e-08		2.70355e-08		1.25114e-07		7.6378e-10		6.8163e-09		3.76323e-09		8.81279e-10		4.64451e-09		1.47279e-11		0.000166667
	2.09401	0.0033313		0.000164708	1.15243e-06		4.93809e-07		1.28977e-08		5.06707e-07		7.49499e-08		1.61597e-07		9.90863e-08		2.75466e-08		1.26633e-07		7.84731e-10		6.84321e-09		3.80387e-09		8.98367e-10		4.70223e-09		1.51377e-11		0.000166667
	2.10952	0.00333128		0.000164694	1.15771e-06		4.99536e-07		1.30589e-08		5.12595e-07		7.65499e-08		1.62178e-07		1.00095e-07		2.8063e-08		1.28158e-07		8.06089e-10		6.86992e-09		3.84455e-09		9.15644e-10		4.7602e-09		1.55556e-11		0.000166667
	2.12502	0.00333127		0.000164681	1.16294e-06		5.05271e-07		1.32204e-08		5.18492e-07		7.81689e-08		1.62753e-07		1.01102e-07		2.85842e-08		1.29686e-07		8.27833e-10		6.89638e-09		3.88524e-09		9.33092e-10		4.81833e-09		1.59813e-11		0.000166667
	2.14052	0.00333125		0.000164668	1.16815e-06		5.11021e-07		1.33824e-08		5.24404e-07		7.98085e-08		1.63323e-07		1.0211e-07		2.91106e-08		1.3122e-07		8.49989e-10		6.92263e-09		3.92596e-09		9.50728e-10		4.87669e-09		1.64152e-11		0.000166667
	2.15604	0.00333124		0.000164654	1.17333e-06		5.1679e-07		1.3545e-08		5.30335e-07		8.14702e-08		1.63889e-07		1.03118e-07		2.96427e-08		1.32761e-07		8.72581e-10		6.9487e-09		3.96676e-09		9.68566e-10		4.93533e-09		1.68579e-11		0.000166667
	2.17154	0.00333122		0.000164641	1.17846e-06		5.22561e-07		1.37077e-08		5.36269e-07		8.31494e-08		1.64448e-07		1.04124e-07		3.01791e-08		1.34303e-07		8.95549e-10		6.9745e-09		4.00751e-09		9.86557e-10		4.99407e-09		1.73082e-11		0.000166667
	2.18703	0.00333121		0.000164628	1.18357e-06		5.28343e-07		1.38708e-08		5.42214e-07		8.48486e-08		1.65002e-07		1.0513e-07		3.07203e-08		1.3585e-07		9.1893e-10		7.00009e-09		4.04828e-09		1.00473e-09		5.053e-09		1.77668e-11		0.000166667
	2.20254	0.00333119		0.000164615	1.18864e-06		5.34139e-07		1.40344e-08		5.48173e-07		8.65688e-08		1.65552e-07		1.06136e-07		3.12669e-08		1.37403e-07		9.42741e-10		7.02547e-09		4.08908e-09		1.02309e-09		5.11217e-09		1.82341e-11		0.000166667
	2.21806	0.00333118		0.000164602	1.19369e-06		5.39953e-07		1.41986e-08		5.54151e-07		8.83114e-08		1.66096e-07		1.07142e-07		3.18192e-08		1.38961e-07		9.67006e-10		7.05068e-09		4.12995e-09		1.04165e-09		5.17159e-09		1.87104e-11		0.000166667
	2.23355	0.00333116		0.000164588	1.19869e-06		5.45768e-07		1.43629e-08		5.60131e-07		9.00717e-08		1.66635e-07		1.08146e-07		3.23757e-08		1.40522e-07		9.91662e-10		7.07564e-09		4.17076e-09		1.06037e-09		5.23113e-09		1.91947e-11		0.000166667
	2.24905	0.00333115		0.000164575	1.20366e-06		5.51592e-07		1.45274e-08		5.6612e-07		9.18518e-08		1.67169e-07		1.09149e-07		3.2937e-08		1.42086e-07		1.01674e-09		7.10038e-09		4.21157e-09		1.07926e-09		5.29083e-09		1.96875e-11		0.000166667
	2.26455	0.00333113		0.000164562	1.20861e-06		5.57429e-07		1.46925e-08		5.72122e-07		9.36532e-08		1.67699e-07		1.10152e-07		3.35037e-08		1.43656e-07		1.04227e-09		7.12493e-09		4.25242e-09		1.09834e-09		5.35076e-09		2.01894e-11		0.000166667
	2.28006	0.00333112		0.000164549	1.21352e-06		5.6328e-07		1.48579e-08		5.78138e-07		9.54762e-08		1.68223e-07		1.11155e-07		3.40756e-08		1.45231e-07		1.06825e-09		7.14929e-09		4.29329e-09		1.11761e-09		5.4109e-09		2.07004e-11		0.000166667
	2.29555	0.0033311		0.000164536	1.2184e-06		5.69133e-07		1.50236e-08		5.84157e-07		9.73177e-08		1.68742e-07		1.12156e-07		3.46519e-08		1.46808e-07		1.09464e-09		7.17342e-09		4.33412e-09		1.13705e-09		5.47117e-09		2.12199e-11		0.000166667
	2.31106	0.00333109		0.000164523	1.22325e-06		5.75002e-07		1.51897e-08		5.90192e-07		9.91816e-08		1.69258e-07		1.13157e-07		3.52338e-08		1.48391e-07		1.12151e-09		7.19738e-09		4.375e-09		1.15668e-09		5.53168e-09		2.17489e-11		0.000166667
	2.32657	0.00333107		0.00016451	1.22807e-06		5.80883e-07		1.53562e-08		5.96239e-07		1.01067e-07		1.69768e-07		1.14158e-07		3.5821e-08		1.49979e-07		1.14885e-09		7.22114e-09		4.4159e-09		1.17651e-09		5.59241e-09		2.22873e-11		0.000166667
	2.34207	0.00333106		0.000164497	1.23286e-06		5.86766e-07		1.55229e-08		6.02289e-07		1.02971e-07		1.70273e-07		1.15157e-07		3.64125e-08		1.51569e-07		1.1766e-09		7.24469e-09		4.45675e-09		1.19649e-09		5.65325e-09		2.28343e-11		0.000166667
	2.35758	0.00333104		0.000164484	1.23761e-06		5.92663e-07		1.569e-08		6.08353e-07		1.04897e-07		1.70774e-07		1.16156e-07		3.70095e-08		1.53165e-07		1.20485e-09		7.26806e-09		4.49764e-09		1.21668e-09		5.71432e-09		2.33911e-11		0.000166667
	2.37307	0.00333103		0.000164471	1.24234e-06		5.98561e-07		1.58572e-08		6.14418e-07		1.06842e-07		1.7127e-07		1.17152e-07		3.76106e-08		1.54762e-07		1.23351e-09		7.29121e-09		4.53847e-09		1.23701e-09		5.77548e-09		2.39565e-11		0.000166667
	2.38858	0.00333101		0.000164458	1.24703e-06		6.04471e-07		1.60248e-08		6.20496e-07		1.08808e-07		1.71762e-07		1.18148e-07		3.82171e-08		1.56365e-07		1.26267e-09		7.31418e-09		4.57932e-09		1.25755e-09		5.83687e-09		2.45318e-11		0.000166667
	2.40408	0.003331		0.000164445	1.2517e-06		6.1039e-07		1.61927e-08		6.26582e-07		1.10796e-07		1.72249e-07		1.19143e-07		3.88286e-08		1.57972e-07		1.29229e-09		7.33696e-09		4.62018e-09		1.27826e-09		5.89844e-09		2.51168e-11		0.000166667
	2.41958	0.00333098		0.000164432	1.25633e-06		6.16315e-07		1.63609e-08		6.32676e-07		1.12804e-07		1.72732e-07		1.20137e-07		3.94449e-08		1.59582e-07		1.32239e-09		7.35955e-09		4.66101e-09		1.29915e-09		5.96016e-09		2.57112e-11		0.000166667
	2.43508	0.00333097		0.000164419	1.26094e-06		6.22245e-07		1.65292e-08		6.38774e-07		1.14832e-07		1.7321e-07		1.21129e-07		4.00659e-08		1.61195e-07		1.35295e-09		7.38195e-09		4.70182e-09		1.32022e-09		6.02204e-09		2.63152e-11		0.000166667
	2.45059	0.00333095		0.000164406	1.26552e-06		6.2819e-07		1.66981e-08		6.44889e-07		1.16884e-07		1.73684e-07		1.22121e-07		4.06926e-08		1.62814e-07		1.38403e-09		7.40419e-09		4.74267e-09		1.34149e-09		6.08416e-09		2.69297e-11		0.000166667
	2.46608	0.00333094		0.000164393	1.27006e-06		6.34132e-07		1.68669e-08		6.50999e-07		1.18953e-07		1.74153e-07		1.2311e-07		4.13231e-08		1.64434e-07		1.41554e-09		7.42621e-09		4.78343e-09		1.3629e-09		6.14633e-09		2.7553e-11		0.000166667
	2.4816	0.00333092		0.000164381	1.27458e-06		6.40092e-07		1.70363e-08		6.57128e-07		1.21047e-07		1.74619e-07		1.241e-07		4.19597e-08		1.6606e-07		1.4476e-09		7.44809e-09		4.82426e-09		1.38454e-09		6.20879e-09		2.81874e-11		0.000166667
	2.49709	0.00333091		0.000164368	1.27907e-06		6.46048e-07		1.72056e-08		6.63253e-07		1.23158e-07		1.7508e-07		1.25087e-07		4.26e-08		1.67687e-07		1.4801e-09		7.46974e-09		4.86499e-09		1.40631e-09		6.2713e-09		2.88308e-11		0.000166667
	2.5126	0.00333089		0.000164355	1.28353e-06		6.52018e-07		1.73754e-08		6.69394e-07		1.25293e-07		1.75537e-07		1.26074e-07		4.32461e-08		1.6932e-07		1.51314e-09		7.49126e-09		4.90577e-09		1.4283e-09		6.33407e-09		2.94853e-11		0.000166667
	2.52811	0.00333088		0.000164342	1.28797e-06		6.57993e-07		1.75454e-08		6.75538e-07		1.27449e-07		1.7599e-07		1.27059e-07		4.38968e-08		1.70956e-07		1.54667e-09		7.51258e-09		4.94651e-09		1.45045e-09		6.39697e-09		3.01498e-11		0.000166667
	2.5436	0.00333087		0.00016433	1.29237e-06		6.63967e-07		1.77154e-08		6.81682e-07		1.29623e-07		1.76438e-07		1.28042e-07		4.45516e-08		1.72594e-07		1.58067e-09		7.53371e-09		4.98719e-09		1.47277e-09		6.45996e-09		3.08238e-11		0.000166667
	2.55911	0.00333085		0.000164317	1.29675e-06		6.69957e-07		1.78859e-08		6.87843e-07		1.31822e-07		1.76883e-07		1.29025e-07		4.52125e-08		1.74238e-07		1.61524e-09		7.5547e-09		5.02792e-09		1.4953e-09		6.52321e-09		3.15094e-11		0.000166667
	2.5746	0.00333084		0.000164304	1.30109e-06		6.75941e-07		1.80563e-08		6.93997e-07		1.34038e-07		1.77323e-07		1.30005e-07		4.58768e-08		1.75882e-07		1.65024e-09		7.57548e-09		5.06854e-09		1.51796e-09		6.5865e-09		3.2204e-11		0.000166667
	2.5901	0.00333082		0.000164292	1.30541e-06		6.81936e-07		1.82271e-08		7.00163e-07		1.36277e-07		1.77759e-07		1.30984e-07		4.65466e-08		1.77531e-07		1.68581e-09		7.59611e-09		5.10918e-09		1.54083e-09		6.65e-09		3.291e-11		0.000166667
	2.60561	0.00333081		0.000164279	1.30971e-06		6.87938e-07		1.83981e-08		7.06336e-07		1.38538e-07		1.78192e-07		1.31962e-07		4.72214e-08		1.79183e-07		1.72189e-09		7.61657e-09		5.1498e-09		1.56388e-09		6.71367e-09		3.36267e-11		0.000166667
	2.62111	0.00333079		0.000164266	1.31397e-06		6.93943e-07		1.85692e-08		7.12513e-07		1.4082e-07		1.7862e-07		1.32938e-07		4.79008e-08		1.80839e-07		1.75849e-09		7.63686e-09		5.19038e-09		1.5871e-09		6.77748e-09		3.4354e-11		0.000166667
	2.63663	0.00333078		0.000164254	1.31822e-06		6.9996e-07		1.87408e-08		7.18701e-07		1.43125e-07		1.79045e-07		1.33914e-07		4.85857e-08		1.82499e-07		1.79567e-09		7.65701e-09		5.23098e-09		1.61053e-09		6.84151e-09		3.5093e-11		0.000166667
	2.65213	0.00333076		0.000164241	1.32243e-06		7.05972e-07		1.89122e-08		7.24885e-07		1.45449e-07		1.79466e-07		1.34886e-07		4.92744e-08		1.84161e-07		1.83331e-09		7.67696e-09		5.27149e-09		1.63409e-09		6.90559e-09		3.58417e-11		0.000166667
	2.66763	0.00333075		0.000164229	1.32661e-06		7.11992e-07		1.9084e-08		7.31076e-07		1.47794e-07		1.79883e-07		1.35858e-07		4.99681e-08		1.85826e-07		1.87151e-09		7.69676e-09		5.31199e-09		1.65785e-09		6.96984e-09		3.66018e-11		0.000166667
	2.68313	0.00333073		0.000164216	1.33077e-06		7.18014e-07		1.92558e-08		7.3727e-07		1.50161e-07		1.80296e-07		1.36827e-07		5.06664e-08		1.87493e-07		1.91023e-09		7.71639e-09		5.35244e-09		1.68178e-09		7.03422e-09		3.73727e-11		0.000166667
	2.69863	0.00333072		0.000164204	1.3349e-06		7.24039e-07		1.94278e-08		7.43466e-07		1.52548e-07		1.80705e-07		1.37795e-07		5.13693e-08		1.89164e-07		1.94949e-09		7.73586e-09		5.39285e-09		1.70589e-09		7.09874e-09		3.81546e-11		0.000166667
	2.71414	0.0033307		0.000164191	1.33901e-06		7.30071e-07		1.96e-08		7.49671e-07		1.54958e-07		1.81111e-07		1.38761e-07		5.20774e-08		1.90839e-07		1.98932e-09		7.75518e-09		5.43326e-09		1.73018e-09		7.16344e-09		3.89482e-11		0.000166667
	2.72964	0.00333069		0.000164179	1.34309e-06		7.36106e-07		1.97724e-08		7.55878e-07		1.57389e-07		1.81514e-07		1.39726e-07		5.279e-08		1.92516e-07		2.02969e-09		7.77434e-09		5.47361e-09		1.75465e-09		7.22826e-09		3.97529e-11		0.000166667
	2.74515	0.00333067		0.000164166	1.34714e-06		7.42144e-07		1.99449e-08		7.62089e-07		1.59842e-07		1.81912e-07		1.40688e-07		5.35074e-08		1.94196e-07		2.07062e-09		7.79335e-09		5.51394e-09		1.77929e-09		7.29323e-09		4.05691e-11		0.000166667
	2.76063	0.00333066		0.000164154	1.35116e-06		7.48178e-07		2.01173e-08		7.68296e-07		1.62313e-07		1.82307e-07		1.41648e-07		5.42285e-08		1.95877e-07		2.11205e-09		7.81217e-09		5.55417e-09		1.80408e-09		7.35825e-09		4.13958e-11		0.000166667
	2.77614	0.00333064		0.000164141	1.35517e-06		7.54223e-07		2.02901e-08		7.74513e-07		1.64808e-07		1.82698e-07		1.42607e-07		5.49551e-08		1.97563e-07		2.15409e-09		7.83087e-09		5.59441e-09		1.82908e-09		7.42349e-09		4.22349e-11		0.000166667
	2.79165	0.00333063		0.000164129	1.35915e-06		7.60274e-07		2.04631e-08		7.80737e-07		1.67327e-07		1.83086e-07		1.43565e-07		5.56869e-08		1.99252e-07		2.19673e-09		7.84943e-09		5.63464e-09		1.85427e-09		7.4889e-09		4.30863e-11		0.000166667
	2.80715	0.00333061		0.000164117	1.3631e-06		7.66321e-07		2.0636e-08		7.86957e-07		1.69864e-07		1.83471e-07		1.4452e-07		5.64225e-08		2.00943e-07		2.23988e-09		7.86781e-09		5.67477e-09		1.8796e-09		7.55438e-09		4.39484e-11		0.000166667
	2.82266	0.0033306		0.000164104	1.36703e-06		7.72376e-07		2.08092e-08		7.93185e-07		1.72424e-07		1.83852e-07		1.45474e-07		5.71633e-08		2.02638e-07		2.28363e-09		7.88606e-09		5.7149e-09		1.90514e-09		7.62004e-09		4.4823e-11		0.000166667
	2.83816	0.00333058		0.000164092	1.37093e-06		7.7843e-07		2.09824e-08		7.99412e-07		1.75005e-07		1.84229e-07		1.46426e-07		5.79084e-08		2.04334e-07		2.32795e-09		7.90415e-09		5.75497e-09		1.93083e-09		7.6858e-09		4.57092e-11		0.000166667
	2.85366	0.00333057		0.00016408	1.37481e-06		7.84483e-07		2.11557e-08		8.05639e-07		1.77607e-07		1.84603e-07		1.47375e-07		5.86578e-08		2.06033e-07		2.37282e-09		7.92209e-09		5.79497e-09		1.95669e-09		7.75166e-09		4.66068e-11		0.000166667
	2.86917	0.00333055		0.000164068	1.37866e-06		7.90543e-07		2.13291e-08		8.11872e-07		1.80232e-07		1.84974e-07		1.48323e-07		5.94122e-08		2.07735e-07		2.4183e-09		7.93989e-09		5.83495e-09		1.98274e-09		7.81769e-09		4.75172e-11		0.000166667
	2.88466	0.00333054		0.000164055	1.38249e-06		7.96597e-07		2.15025e-08		8.181e-07		1.82875e-07		1.85341e-07		1.49268e-07		6.01703e-08		2.09438e-07		2.46432e-09		7.95753e-09		5.87484e-09		2.00893e-09		7.88378e-09		4.84386e-11		0.000166667
	2.90017	0.00333052		0.000164043	1.38629e-06		8.02661e-07		2.16762e-08		8.24337e-07		1.85543e-07		1.85705e-07		1.50212e-07		6.0934e-08		2.11146e-07		2.51098e-09		7.97505e-09		5.91473e-09		2.03533e-09		7.95007e-09		4.93733e-11		0.000166667
	2.91567	0.00333051		0.000164031	1.39007e-06		8.08723e-07		2.18498e-08		8.30573e-07		1.88231e-07		1.86066e-07		1.51154e-07		6.17018e-08		2.12855e-07		2.55821e-09		7.99242e-09		5.95456e-09		2.0619e-09		8.01645e-09		5.03199e-11		0.000166667
	2.93118	0.00333049		0.000164019	1.39383e-06		8.14789e-07		2.20237e-08		8.36813e-07		1.90942e-07		1.86424e-07		1.52094e-07		6.24745e-08		2.14568e-07		2.60606e-09		8.00966e-09		5.99435e-09		2.08864e-09		8.08299e-09		5.12793e-11		0.000166667
	2.94667	0.00333048		0.000164007	1.39756e-06		8.20848e-07		2.21973e-08		8.43045e-07		1.93671e-07		1.86778e-07		1.5303e-07		6.32505e-08		2.16281e-07		2.65444e-09		8.02673e-09		6.03403e-09		2.11552e-09		8.14955e-09		5.22497e-11		0.000166667
	2.96218	0.00333046		0.000163995	1.40127e-06		8.26916e-07		2.23713e-08		8.49287e-07		1.96425e-07		1.8713e-07		1.53966e-07		6.40322e-08		2.17998e-07		2.70349e-09		8.04369e-09		6.07371e-09		2.14262e-09		8.21633e-09		5.32341e-11		0.000166667
	2.97769	0.00333045		0.000163983	1.40496e-06		8.32983e-07		2.25453e-08		8.55529e-07		1.992e-07		1.87478e-07		1.54899e-07		6.48181e-08		2.19717e-07		2.75313e-09		8.0605e-09		6.11333e-09		2.16987e-09		8.2832e-09		5.42308e-11		0.000166667
	2.99319	0.00333043		0.000163971	1.40862e-06		8.3905e-07		2.27193e-08		8.61769e-07		2.01996e-07		1.87823e-07		1.5583e-07		6.56084e-08		2.21439e-07		2.80338e-09		8.07718e-09		6.15289e-09		2.1973e-09		8.35018e-09		5.524e-11		0.000166667
	3.0087	0.00333042		0.000163959	1.41227e-06		8.45119e-07		2.28934e-08		8.68012e-07		2.04815e-07		1.88165e-07		1.5676e-07		6.64033e-08		2.23163e-07		2.85425e-09		8.09373e-09		6.1924e-09		2.2249e-09		8.4173e-09		5.62622e-11		0.000166667
	3.02419	0.0033304		0.000163947	1.41588e-06		8.51181e-07		2.30673e-08		8.74248e-07		2.07652e-07		1.88504e-07		1.57686e-07		6.72017e-08		2.24887e-07		2.90568e-09		8.11012e-09		6.23181e-09		2.25264e-09		8.48445e-09		5.72961e-11		0.000166667
	3.0397	0.00333039		0.000163935	1.41948e-06		8.57253e-07		2.32416e-08		8.80495e-07		2.10515e-07		1.8884e-07		1.58611e-07		6.80058e-08		2.26617e-07		2.95781e-09		8.12641e-09		6.27123e-09		2.2806e-09		8.55183e-09		5.83446e-11		0.000166667
	3.0552	0.00333037		0.000163923	1.42305e-06		8.6332e-07		2.34158e-08		8.86735e-07		2.13397e-07		1.89173e-07		1.59533e-07		6.88136e-08		2.28347e-07		3.01051e-09		8.14255e-09		6.31055e-09		2.3087e-09		8.61925e-09		5.9405e-11		0.000166667
	3.07071	0.00333036		0.000163911	1.4266e-06		8.69388e-07		2.359e-08		8.92978e-07		2.16301e-07		1.89503e-07		1.60454e-07		6.9626e-08		2.3008e-07		3.06386e-09		8.15857e-09		6.34983e-09		2.33698e-09		8.6868e-09		6.0479e-11		0.000166667
	3.0862	0.00333034		0.000163899	1.43012e-06		8.7545e-07		2.37641e-08		8.99215e-07		2.19225e-07		1.89829e-07		1.61371e-07		7.04421e-08		2.31813e-07		3.11779e-09		8.17444e-09		6.38901e-09		2.3654e-09		8.75441e-09		6.15651e-11		0.000166667
	3.10171	0.00333033		0.000163887	1.43363e-06		8.8152e-07		2.39385e-08		9.05459e-07		2.22174e-07		1.90154e-07		1.62288e-07		7.12635e-08		2.33551e-07		3.17243e-09		8.19021e-09		6.42818e-09		2.39403e-09		8.82221e-09		6.26658e-11		0.000166667
	3.1172	0.00333031		0.000163875	1.43711e-06		8.87583e-07		2.41127e-08		9.11695e-07		2.25141e-07		1.90475e-07		1.63201e-07		7.20884e-08		2.35289e-07		3.22763e-09		8.20583e-09		6.46724e-09		2.4228e-09		8.89004e-09		6.37786e-11		0.000166667
	3.13271	0.0033303		0.000163863	1.44057e-06		8.93649e-07		2.4287e-08		9.17936e-07		2.28132e-07		1.90793e-07		1.64112e-07		7.29183e-08		2.3703e-07		3.28353e-09		8.22134e-09		6.50628e-09		2.45176e-09		8.95803e-09		6.49057e-11		0.000166667
	3.14822	0.00333028		0.000163851	1.44401e-06		8.99715e-07		2.44614e-08		9.24177e-07		2.31145e-07		1.91109e-07		1.65021e-07		7.37525e-08		2.38774e-07		3.34006e-09		8.23673e-09		6.54525e-09		2.48089e-09		9.02613e-09		6.60463e-11		0.000166667
	3.16371	0.00333027		0.00016384	1.44743e-06		9.05775e-07		2.46356e-08		9.3041e-07		2.34177e-07		1.91421e-07		1.65927e-07		7.45902e-08		2.40518e-07		3.3972e-09		8.25198e-09		6.58412e-09		2.51016e-09		9.09428e-09		6.71995e-11		0.000166667
	3.17923	0.00333025		0.000163828	1.45083e-06		9.11842e-07		2.481e-08		9.36652e-07		2.37236e-07		1.91732e-07		1.66833e-07		7.54335e-08		2.42266e-07		3.45507e-09		8.26712e-09		6.62299e-09		2.53964e-09		9.16262e-09		6.8368e-11		0.000166667
	3.19473	0.00333024		0.000163816	1.45421e-06		9.17904e-07		2.49844e-08		9.42888e-07		2.40313e-07		1.92039e-07		1.67735e-07		7.62804e-08		2.44015e-07		3.51355e-09		8.28214e-09		6.66176e-09		2.56926e-09		9.23102e-09		6.95493e-11		0.000166667
	3.21023	0.00333022		0.000163804	1.45756e-06		9.2396e-07		2.51586e-08		9.49118e-07		2.4341e-07		1.92344e-07		1.68634e-07		7.71309e-08		2.45765e-07		3.57265e-09		8.29703e-09		6.70044e-09		2.59903e-09		9.29947e-09		7.07436e-11		0.000166667
	3.22573	0.00333021		0.000163793	1.46089e-06		9.30018e-07		2.53329e-08		9.5535e-07		2.46531e-07		1.92645e-07		1.69531e-07		7.79862e-08		2.47518e-07		3.63244e-09		8.3118e-09		6.73907e-09		2.62899e-09		9.36807e-09		7.19525e-11		0.000166667
	3.24123	0.00333019		0.000163781	1.4642e-06		9.36069e-07		2.5507e-08		9.61576e-07		2.4967e-07		1.92944e-07		1.70426e-07		7.88451e-08		2.49271e-07		3.69285e-09		8.32645e-09		6.77761e-09		2.65909e-09		9.4367e-09		7.31744e-11		0.000166667
	3.25674	0.00333018		0.000163769	1.4675e-06		9.42126e-07		2.56814e-08		9.67808e-07		2.52836e-07		1.93241e-07		1.71319e-07		7.97092e-08		2.51028e-07		3.754e-09		8.34099e-09		6.81613e-09		2.68939e-09		9.50552e-09		7.44118e-11		0.000166667
	3.27224	0.00333016		0.000163758	1.47077e-06		9.48177e-07		2.58556e-08		9.74033e-07		2.5602e-07		1.93535e-07		1.72209e-07		8.05768e-08		2.52786e-07		3.81578e-09		8.35541e-09		6.85455e-09		2.71984e-09		9.57439e-09		7.56624e-11		0.000166667
	3.28773	0.00333015		0.000163746	1.47402e-06		9.54225e-07		2.60297e-08		9.80254e-07		2.59225e-07		1.93826e-07		1.73096e-07		8.14484e-08		2.54545e-07		3.87821e-09		8.36971e-09		6.89289e-09		2.75044e-09		9.64333e-09		7.69268e-11		0.000166667
	3.30325	0.00333013		0.000163734	1.47725e-06		9.60277e-07		2.6204e-08		9.86481e-07		2.62457e-07		1.94116e-07		1.73982e-07		8.23252e-08		2.56308e-07		3.9414e-09		8.38392e-09		6.93121e-09		2.78125e-09		9.71246e-09		7.82071e-11		0.000166667
	3.31874	0.00333012		0.000163723	1.48046e-06		9.66319e-07		2.6378e-08		9.92697e-07		2.65704e-07		1.94402e-07		1.74865e-07		8.32049e-08		2.5807e-07		4.00517e-09		8.39799e-09		6.9694e-09		2.81217e-09		9.78157e-09		7.94998e-11		0.000166667
	3.33425	0.0033301		0.000163711	1.48365e-06		9.72363e-07		2.65521e-08		9.98915e-07		2.68977e-07		1.94685e-07		1.75746e-07		8.40895e-08		2.59835e-07		4.06969e-09		8.41196e-09		7.00756e-09		2.84328e-09		9.85084e-09		8.08081e-11		0.000166667
	3.34975	0.00333009		0.0001637	1.48682e-06		9.78403e-07		2.67262e-08		1.00513e-06		2.7227e-07		1.94967e-07		1.76624e-07		8.4978e-08		2.61602e-07		4.13487e-09		8.42582e-09		7.04563e-09		2.87455e-09		9.92018e-09		8.21305e-11		0.000166667
	3.36526	0.00333008		0.000163688	1.48997e-06		9.84441e-07		2.69002e-08		1.01134e-06		2.75585e-07		1.95246e-07		1.77499e-07		8.58706e-08		2.6337e-07		4.20076e-09		8.43956e-09		7.08363e-09		2.90599e-09		9.98963e-09		8.34677e-11		0.000166667
	3.38076	0.00333006		0.000163677	1.4931e-06		9.90475e-07		2.70741e-08		1.01755e-06		2.78921e-07		1.95522e-07		1.78373e-07		8.67671e-08		2.6514e-07		4.26731e-09		8.4532e-09		7.12156e-09		2.93758e-09		1.00591e-08		8.48191e-11		0.000166667
	3.39626	0.00333005		0.000163665	1.49621e-06		9.96506e-07		2.7248e-08		1.02375e-06		2.82279e-07		1.95796e-07		1.79243e-07		8.76676e-08		2.66911e-07		4.33456e-09		8.46673e-09		7.1594e-09		2.96934e-09		1.01287e-08		8.61852e-11		0.000166667
	3.41176	0.00333003		0.000163654	1.4993e-06		1.00253e-06		2.74217e-08		1.02995e-06		2.85656e-07		1.96067e-07		1.80111e-07		8.85717e-08		2.68682e-07		4.40248e-09		8.48014e-09		7.19715e-09		3.00123e-09		1.01984e-08		8.75653e-11		0.000166667
	3.42726	0.00333002		0.000163643	1.50238e-06		1.00856e-06		2.75955e-08		1.03615e-06		2.89057e-07		1.96337e-07		1.80977e-07		8.94804e-08		2.70457e-07		4.47114e-09		8.49345e-09		7.23486e-09		3.03331e-09		1.02682e-08		8.89613e-11		0.000166667
	3.44277	0.00333		0.000163631	1.50543e-06		1.01458e-06		2.77693e-08		1.04235e-06		2.92482e-07		1.96604e-07		1.8184e-07		9.03936e-08		2.72234e-07		4.54055e-09		8.50667e-09		7.27251e-09		3.06557e-09		1.03381e-08		9.0373e-11		0.000166667
	3.45827	0.00332999		0.00016362	1.50847e-06		1.0206e-06		2.79428e-08		1.04854e-06		2.95924e-07		1.96868e-07		1.827e-07		9.13096e-08		2.7401e-07		4.61057e-09		8.51976e-09		7.31003e-09		3.09795e-09		1.0408e-08		9.17978e-11		0.000166667
	3.47378	0.00332997		0.000163609	1.51149e-06		1.02661e-06		2.81165e-08		1.05473e-06		2.99391e-07		1.9713e-07		1.83559e-07		9.22307e-08		2.7579e-07		4.68138e-09		8.53277e-09		7.34752e-09		3.13052e-09		1.0478e-08		9.32394e-11		0.000166667
	3.48927	0.00332996		0.000163597	1.51448e-06		1.03262e-06		2.82899e-08		1.06091e-06		3.02877e-07		1.9739e-07		1.84414e-07		9.31547e-08		2.77569e-07		4.75284e-09		8.54566e-09		7.3849e-09		3.16322e-09		1.05481e-08		9.46947e-11		0.000166667
	3.50478	0.00332994		0.000163586	1.51746e-06		1.03863e-06		2.84633e-08		1.06709e-06		3.06386e-07		1.97648e-07		1.85267e-07		9.40833e-08		2.79351e-07		4.82506e-09		8.55845e-09		7.42222e-09		3.1961e-09		1.06183e-08		9.61661e-11		0.000166667
	3.52029	0.00332993		0.000163575	1.52042e-06		1.04464e-06		2.86367e-08		1.07327e-06		3.09918e-07		1.97903e-07		1.86118e-07		9.50161e-08		2.81135e-07		4.89803e-09		8.57115e-09		7.45948e-09		3.22915e-09		1.06886e-08		9.76533e-11		0.000166667
	3.53578	0.00332991		0.000163563	1.52336e-06		1.05063e-06		2.88098e-08		1.07944e-06		3.13467e-07		1.98156e-07		1.86966e-07		9.59517e-08		2.82918e-07		4.97163e-09		8.58374e-09		7.49661e-09		3.26232e-09		1.07589e-08		9.91542e-11		0.000166667
	3.55129	0.0033299		0.000163552	1.52629e-06		1.05663e-06		2.8983e-08		1.08561e-06		3.17042e-07		1.98407e-07		1.87812e-07		9.68922e-08		2.84704e-07		5.04604e-09		8.59623e-09		7.5337e-09		3.29569e-09		1.08294e-08		1.00672e-10		0.000166667
	3.56679	0.00332988		0.000163541	1.5292e-06		1.06262e-06		2.9156e-08		1.09178e-06		3.20636e-07		1.98656e-07		1.88655e-07		9.78362e-08		2.86491e-07		5.12115e-09		8.60863e-09		7.5707e-09		3.32919e-09		1.08999e-08		1.02205e-10		0.000166667
	3.58228	0.00332987		0.00016353	1.53208e-06		1.0686e-06		2.93288e-08		1.09793e-06		3.24249e-07		1.98903e-07		1.89494e-07		9.87832e-08		2.88277e-07		5.19692e-09		8.62091e-09		7.60759e-09		3.36282e-09		1.09704e-08		1.03752e-10		0.000166667
	3.59779	0.00332985		0.000163519	1.53495e-06		1.07459e-06		2.95017e-08		1.10409e-06		3.27888e-07		1.99147e-07		1.90332e-07		9.97352e-08		2.90068e-07		5.27352e-09		8.63312e-09		7.64444e-09		3.39666e-09		1.10411e-08		1.05317e-10		0.000166667
	3.6133	0.00332984		0.000163508	1.53781e-06		1.08056e-06		2.96744e-08		1.11024e-06		3.31547e-07		1.9939e-07		1.91167e-07		1.00691e-07		2.91858e-07		5.35082e-09		8.64522e-09		7.6812e-09		3.43063e-09		1.11118e-08		1.06896e-10		0.000166667
	3.6288	0.00332982		0.000163497	1.54064e-06		1.08654e-06		2.9847e-08		1.11638e-06		3.35226e-07		1.9963e-07		1.92e-07		1.0165e-07		2.93649e-07		5.42886e-09		8.65722e-09		7.71786e-09		3.46475e-09		1.11826e-08		1.08491e-10		0.000166667
	3.6443	0.00332981		0.000163485	1.54346e-06		1.0925e-06		3.00195e-08		1.12252e-06		3.38928e-07		1.99868e-07		1.9283e-07		1.02613e-07		2.95442e-07		5.50765e-09		8.66914e-09		7.75446e-09		3.49903e-09		1.12535e-08		1.10103e-10		0.000166667
	3.65981	0.00332979		0.000163474	1.54626e-06		1.09847e-06		3.0192e-08		1.12866e-06		3.42654e-07		2.00104e-07		1.93658e-07		1.0358e-07		2.97238e-07		5.58725e-09		8.68096e-09		7.79099e-09		3.5335e-09		1.13245e-08		1.11731e-10		0.000166667
	3.6753	0.00332978		0.000163463	1.54904e-06		1.10442e-06		3.03641e-08		1.13479e-06		3.46395e-07		2.00338e-07		1.94482e-07		1.0455e-07		2.99031e-07		5.66746e-09		8.69268e-09		7.82739e-09		3.56805e-09		1.13954e-08		1.13373e-10		0.000166667
	3.69082	0.00332976		0.000163452	1.55181e-06		1.11038e-06		3.05364e-08		1.14092e-06		3.50164e-07		2.00571e-07		1.95305e-07		1.05525e-07		3.0083e-07		5.74858e-09		8.70432e-09		7.86376e-09		3.60283e-09		1.14666e-08		1.15034e-10		0.000166667
	3.70632	0.00332975		0.000163441	1.55456e-06		1.11633e-06		3.07085e-08		1.14704e-06		3.53952e-07		2.00801e-07		1.96124e-07		1.06503e-07		3.02627e-07		5.83038e-09		8.71587e-09		7.90003e-09		3.63773e-09		1.15378e-08		1.1671e-10		0.000166667
	3.72181	0.00332973		0.00016343	1.55729e-06		1.12227e-06		3.08802e-08		1.15315e-06		3.57757e-07		2.01029e-07		1.96941e-07		1.07483e-07		3.04424e-07		5.91285e-09		8.72731e-09		7.93617e-09		3.67275e-09		1.16089e-08		1.184e-10		0.000166667
	3.73732	0.00332972		0.000163419	1.56e-06		1.12821e-06		3.10521e-08		1.15926e-06		3.61589e-07		2.01255e-07		1.97756e-07		1.0847e-07		3.06225e-07		5.99624e-09		8.73868e-09		7.97229e-09		3.70798e-09		1.16803e-08		1.2011e-10		0.000166667
	3.75283	0.0033297		0.000163409	1.5627e-06		1.13414e-06		3.12238e-08		1.16537e-06		3.65441e-07		2.01479e-07		1.98567e-07		1.09458e-07		3.08026e-07		6.08032e-09		8.74995e-09		8.00829e-09		3.74333e-09		1.17516e-08		1.21834e-10		0.000166667
	3.76833	0.00332969		0.000163398	1.56538e-06		1.14007e-06		3.13953e-08		1.17147e-06		3.69314e-07		2.01701e-07		1.99376e-07		1.10451e-07		3.09828e-07		6.16517e-09		8.76114e-09		8.04422e-09		3.77884e-09		1.18231e-08		1.23575e-10		0.000166667
	3.78382	0.00332967		0.000163387	1.56805e-06		1.14599e-06		3.15665e-08		1.17756e-06		3.73205e-07		2.01922e-07		2.00182e-07		1.11447e-07		3.11629e-07		6.25073e-09		8.77223e-09		8.08003e-09		3.81447e-09		1.18945e-08		1.25332e-10		0.000166667
	3.79934	0.00332966		0.000163376	1.5707e-06		1.15191e-06		3.17379e-08		1.18365e-06		3.77123e-07		2.0214e-07		2.00987e-07		1.12447e-07		3.13434e-07		6.33718e-09		8.78324e-09		8.11581e-09		3.8503e-09		1.19661e-08		1.27107e-10		0.000166667
	3.81485	0.00332964		0.000163365	1.57333e-06		1.15782e-06		3.19091e-08		1.18973e-06		3.81061e-07		2.02357e-07		2.01788e-07		1.13451e-07		3.15239e-07		6.42438e-09		8.79417e-09		8.15149e-09		3.88627e-09		1.20378e-08		1.28899e-10		0.000166667
	3.83034	0.00332963		0.000163354	1.57595e-06		1.16372e-06		3.20799e-08		1.1958e-06		3.85015e-07		2.02571e-07		2.02586e-07		1.14457e-07		3.17043e-07		6.51225e-09		8.805e-09		8.18704e-09		3.92235e-09		1.21094e-08		1.30705e-10		0.000166667
	3.84584	0.00332961		0.000163344	1.57855e-06		1.16962e-06		3.22507e-08		1.20187e-06		3.88994e-07		2.02784e-07		2.03382e-07		1.15468e-07		3.1885e-07		6.60098e-09		8.81576e-09		8.22253e-09		3.9586e-09		1.21811e-08		1.32529e-10		0.000166667
	3.86135	0.0033296		0.000163333	1.58113e-06		1.17551e-06		3.24213e-08		1.20793e-06		3.92994e-07		2.02995e-07		2.04176e-07		1.16482e-07		3.20658e-07		6.69049e-09		8.82643e-09		8.25794e-09		3.99501e-09		1.22529e-08		1.3437e-10		0.000166667
	3.87685	0.00332958		0.000163322	1.5837e-06		1.1814e-06		3.25918e-08		1.21399e-06		3.97014e-07		2.03205e-07		2.04966e-07		1.17499e-07		3.22465e-07		6.78075e-09		8.83701e-09		8.29324e-09		4.03154e-09		1.23248e-08		1.36228e-10		0.000166667
	3.89234	0.00332957		0.000163311	1.58625e-06		1.18728e-06		3.2762e-08		1.22004e-06		4.01054e-07		2.03412e-07		2.05754e-07		1.1852e-07		3.24273e-07		6.87179e-09		8.84751e-09		8.32845e-09		4.06822e-09		1.23967e-08		1.38102e-10		0.000166667
	3.90786	0.00332956		0.000163301	1.58879e-06		1.19315e-06		3.29324e-08		1.22609e-06		4.05121e-07		2.03618e-07		2.0654e-07		1.19545e-07		3.26085e-07		6.96375e-09		8.85794e-09		8.36363e-09		4.1051e-09		1.24687e-08		1.39996e-10		0.000166667
	3.92335	0.00332954		0.00016329	1.59131e-06		1.19902e-06		3.31023e-08		1.23212e-06		4.09202e-07		2.03822e-07		2.07322e-07		1.20573e-07		3.27894e-07		7.05634e-09		8.86828e-09		8.39865e-09		4.14206e-09		1.25407e-08		1.41903e-10		0.000166667
	3.93886	0.00332953		0.000163279	1.59382e-06		1.20488e-06		3.32722e-08		1.23816e-06		4.13311e-07		2.04024e-07		2.08102e-07		1.21605e-07		3.29707e-07		7.14987e-09		8.87855e-09		8.43364e-09		4.17922e-09		1.26129e-08		1.43831e-10		0.000166667
	3.95436	0.00332951		0.000163269	1.59631e-06		1.21073e-06		3.34418e-08		1.24418e-06		4.17435e-07		2.04224e-07		2.08879e-07		1.22639e-07		3.31518e-07		7.24408e-09		8.88872e-09		8.4685e-09		4.21648e-09		1.2685e-08		1.45774e-10		0.000166667
	3.96987	0.0033295		0.000163258	1.59879e-06		1.21659e-06		3.36115e-08		1.2502e-06		4.21585e-07		2.04423e-07		2.09655e-07		1.23678e-07		3.33333e-07		7.33921e-09		8.89883e-09		8.50331e-09		4.25393e-09		1.27572e-08		1.47736e-10		0.000166667
	3.98538	0.00332948		0.000163248	1.60125e-06		1.22243e-06		3.37808e-08		1.25621e-06		4.25755e-07		2.0462e-07		2.10427e-07		1.2472e-07		3.35147e-07		7.4351e-09		8.90886e-09		8.53801e-09		4.29151e-09		1.28295e-08		1.49715e-10		0.000166667
	4.00086	0.00332947		0.000163237	1.60369e-06		1.22826e-06		3.39498e-08		1.26221e-06		4.2994e-07		2.04816e-07		2.11195e-07		1.25764e-07		3.36959e-07		7.53166e-09		8.91879e-09		8.57258e-09		4.32918e-09		1.29018e-08		1.51709e-10		0.000166667
	4.01637	0.00332945		0.000163227	1.60612e-06		1.23409e-06		3.41189e-08		1.26821e-06		4.34153e-07		2.05009e-07		2.11963e-07		1.26813e-07		3.38776e-07		7.6292e-09		8.92867e-09		8.60712e-09		4.36706e-09		1.29742e-08		1.53723e-10		0.000166667
	4.03188	0.00332944		0.000163216	1.60854e-06		1.23991e-06		3.42878e-08		1.2742e-06		4.38385e-07		2.05202e-07		2.12727e-07		1.27865e-07		3.40592e-07		7.72752e-09		8.93846e-09		8.64156e-09		4.40506e-09		1.30466e-08		1.55755e-10		0.000166667
	4.04739	0.00332942		0.000163206	1.61094e-06		1.24573e-06		3.44564e-08		1.28018e-06		4.42638e-07		2.05392e-07		2.13488e-07		1.2892e-07		3.42409e-07		7.82665e-09		8.94818e-09		8.6759e-09		4.44321e-09		1.31191e-08		1.57804e-10		0.000166667
	4.06288	0.00332941		0.000163195	1.61333e-06		1.25153e-06		3.46248e-08		1.28616e-06		4.4691e-07		2.05581e-07		2.14247e-07		1.29978e-07		3.44225e-07		7.92654e-09		8.95781e-09		8.71013e-09		4.48148e-09		1.31916e-08		1.59869e-10		0.000166667
	4.07837	0.00332939		0.000163185	1.6157e-06		1.25733e-06		3.47929e-08		1.29212e-06		4.51201e-07		2.05768e-07		2.15002e-07		1.31039e-07		3.46042e-07		8.02722e-09		8.96737e-09		8.74427e-09		4.51988e-09		1.32641e-08		1.61952e-10		0.000166667
	4.09389	0.00332938		0.000163174	1.61806e-06		1.26313e-06		3.49612e-08		1.29809e-06		4.55521e-07		2.05954e-07		2.15757e-07		1.32106e-07		3.47862e-07		8.1289e-09		8.97688e-09		8.77837e-09		4.55849e-09		1.33369e-08		1.64057e-10		0.000166667
	4.10939	0.00332936		0.000163164	1.6204e-06		1.26891e-06		3.5129e-08		1.30404e-06		4.59853e-07		2.06138e-07		2.16507e-07		1.33173e-07		3.4968e-07		8.23123e-09		8.98629e-09		8.81232e-09		4.59716e-09		1.34095e-08		1.66175e-10		0.000166667
	4.1249	0.00332935		0.000163154	1.62273e-06		1.27469e-06		3.52968e-08		1.30999e-06		4.64214e-07		2.0632e-07		2.17256e-07		1.34246e-07		3.51501e-07		8.33455e-09		8.99564e-09		8.84624e-09		4.63605e-09		1.34823e-08		1.68315e-10		0.000166667
	4.1404	0.00332933		0.000163143	1.62505e-06		1.28046e-06		3.54642e-08		1.31593e-06		4.6859e-07		2.06501e-07		2.18001e-07		1.3532e-07		3.5332e-07		8.43856e-09		9.00491e-09		8.88001e-09		4.67501e-09		1.3555e-08		1.7047e-10		0.000166667
	4.1559	0.00332932		0.000163133	1.62735e-06		1.28622e-06		3.56315e-08		1.32186e-06		4.72987e-07		2.06681e-07		2.18743e-07		1.36398e-07		3.55141e-07		8.54343e-09		9.01412e-09		8.91371e-09		4.71413e-09		1.36278e-08		1.72644e-10		0.000166667
	4.1714	0.0033293		0.000163123	1.62963e-06		1.29198e-06		3.57986e-08		1.32778e-06		4.77405e-07		2.06859e-07		2.19483e-07		1.37478e-07		3.56962e-07		8.64913e-09		9.02325e-09		8.94731e-09		4.75338e-09		1.37007e-08		1.74836e-10		0.000166667
	4.1869	0.00332929		0.000163112	1.63191e-06		1.29773e-06		3.59655e-08		1.33369e-06		4.81845e-07		2.07035e-07		2.20221e-07		1.38563e-07		3.58784e-07		8.75569e-09		9.03231e-09		8.98083e-09		4.79278e-09		1.37736e-08		1.77047e-10		0.000166667
	4.2024	0.00332927		0.000163102	1.63417e-06		1.30347e-06		3.61322e-08		1.3396e-06		4.86304e-07		2.0721e-07		2.20955e-07		1.3965e-07		3.60606e-07		8.86307e-09		9.0413e-09		9.01425e-09		4.83232e-09		1.38466e-08		1.79275e-10		0.000166667
	4.2179	0.00332926		0.000163092	1.63641e-06		1.3092e-06		3.62986e-08		1.3455e-06		4.90785e-07		2.07383e-07		2.21688e-07		1.40741e-07		3.62428e-07		8.97131e-09		9.05022e-09		9.04758e-09		4.87199e-09		1.39196e-08		1.81522e-10		0.000166667
	4.23342	0.00332924		0.000163082	1.63865e-06		1.31493e-06		3.64651e-08		1.3514e-06		4.95291e-07		2.07555e-07		2.22418e-07		1.41835e-07		3.64253e-07		9.08051e-09		9.05908e-09		9.08086e-09		4.91184e-09		1.39927e-08		1.8379e-10		0.000166667
	4.24892	0.00332923		0.000163072	1.64087e-06		1.32065e-06		3.66312e-08		1.35728e-06		4.99815e-07		2.07726e-07		2.23145e-07		1.42933e-07		3.66077e-07		9.19048e-09		9.06787e-09		9.11402e-09		4.9518e-09		1.40658e-08		1.86075e-10		0.000166667
	4.26441	0.00332921		0.000163061	1.64307e-06		1.32636e-06		3.6797e-08		1.36315e-06		5.04353e-07		2.07895e-07		2.23868e-07		1.44031e-07		3.679e-07		9.30116e-09		9.07658e-09		9.14704e-09		4.99184e-09		1.41389e-08		1.88376e-10		0.000166667
	4.27993	0.0033292		0.000163051	1.64526e-06		1.33206e-06		3.69628e-08		1.36903e-06		5.08921e-07		2.08063e-07		2.24591e-07		1.45136e-07		3.69726e-07		9.41291e-09		9.08524e-09		9.18004e-09		5.0321e-09		1.42121e-08		1.907e-10		0.000166667
	4.29543	0.00332918		0.000163041	1.64744e-06		1.33776e-06		3.71282e-08		1.37489e-06		5.13505e-07		2.08229e-07		2.2531e-07		1.46242e-07		3.71551e-07		9.5254e-09		9.09383e-09		9.21291e-09		5.07245e-09		1.42854e-08		1.9304e-10		0.000166667
	4.31092	0.00332917		0.000163031	1.64961e-06		1.34344e-06		3.72933e-08		1.38073e-06		5.18105e-07		2.08394e-07		2.26025e-07		1.4735e-07		3.73375e-07		9.63864e-09		9.10234e-09		9.24565e-09		5.1129e-09		1.43586e-08		1.95397e-10		0.000166667
	4.32643	0.00332916		0.000163021	1.65176e-06		1.34912e-06		3.74584e-08		1.38658e-06		5.22734e-07		2.08557e-07		2.26739e-07		1.48463e-07		3.75202e-07		9.75294e-09		9.1108e-09		9.27836e-09		5.15355e-09		1.44319e-08		1.97776e-10		0.000166667
	4.34194	0.00332914		0.000163011	1.6539e-06		1.35479e-06		3.76233e-08		1.39242e-06		5.27381e-07		2.0872e-07		2.2745e-07		1.49578e-07		3.77029e-07		9.86806e-09		9.11919e-09		9.31097e-09		5.19432e-09		1.45053e-08		2.00174e-10		0.000166667
	4.35743	0.00332913		0.000163001	1.65602e-06		1.36045e-06		3.77877e-08		1.39824e-06		5.32042e-07		2.0888e-07		2.28158e-07		1.50695e-07		3.78853e-07		9.98388e-09		9.12751e-09		9.34344e-09		5.23517e-09		1.45786e-08		2.02587e-10		0.000166667
	4.37293	0.00332911		0.000162991	1.65814e-06		1.36611e-06		3.79521e-08		1.40406e-06		5.3673e-07		2.0904e-07		2.28864e-07		1.51817e-07		3.80681e-07		1.01007e-08		9.13577e-09		9.37585e-09		5.27619e-09		1.4652e-08		2.05023e-10		0.000166667
	4.38844	0.0033291		0.000162981	1.66024e-06		1.37176e-06		3.81163e-08		1.40987e-06		5.4144e-07		2.09198e-07		2.29568e-07		1.52942e-07		3.82509e-07		1.02185e-08		9.14398e-09		9.40819e-09		5.31737e-09		1.47256e-08		2.07478e-10		0.000166667
	4.40394	0.00332908		0.000162971	1.66233e-06		1.37739e-06		3.82802e-08		1.41567e-06		5.46166e-07		2.09355e-07		2.30268e-07		1.54068e-07		3.84336e-07		1.0337e-08		9.15211e-09		9.44041e-09		5.35865e-09		1.47991e-08		2.09951e-10		0.000166667
	4.41945	0.00332907		0.000162961	1.66441e-06		1.38302e-06		3.84439e-08		1.42147e-06		5.50914e-07		2.0951e-07		2.30966e-07		1.55198e-07		3.86164e-07		1.04564e-08		9.16019e-09		9.47254e-09		5.40006e-09		1.48726e-08		2.12443e-10		0.000166667
	4.43494	0.00332905		0.000162951	1.66647e-06		1.38864e-06		3.86073e-08		1.42725e-06		5.55679e-07		2.09664e-07		2.31661e-07		1.56331e-07		3.87991e-07		1.05767e-08		9.1682e-09		9.50455e-09		5.44158e-09		1.49461e-08		2.14953e-10		0.000166667
	4.45045	0.00332904		0.000162941	1.66852e-06		1.39425e-06		3.87706e-08		1.43302e-06		5.6047e-07		2.09817e-07		2.32354e-07		1.57467e-07		3.89821e-07		1.06979e-08		9.17616e-09		9.53652e-09		5.48328e-09		1.50198e-08		2.17486e-10		0.000166667
	4.46595	0.00332902		0.000162931	1.67056e-06		1.39986e-06		3.89336e-08		1.43879e-06		5.65278e-07		2.09969e-07		2.33043e-07		1.58606e-07		3.91649e-07		1.08199e-08		9.18405e-09		9.56836e-09		5.52508e-09		1.50934e-08		2.20035e-10		0.000166667
	4.48146	0.00332901		0.000162922	1.67259e-06		1.40545e-06		3.90963e-08		1.44455e-06		5.70107e-07		2.10119e-07		2.33731e-07		1.59747e-07		3.93478e-07		1.09429e-08		9.19188e-09		9.60011e-09		5.56701e-09		1.51671e-08		2.22605e-10		0.000166667
	4.49697	0.00332899		0.000162912	1.6746e-06		1.41104e-06		3.92589e-08		1.4503e-06		5.74958e-07		2.10268e-07		2.34416e-07		1.60892e-07		3.95308e-07		1.10668e-08		9.19965e-09		9.63179e-09		5.60909e-09		1.52409e-08		2.25195e-10		0.000166667
	4.51247	0.00332898		0.000162902	1.6766e-06		1.41662e-06		3.94212e-08		1.45604e-06		5.79826e-07		2.10416e-07		2.35098e-07		1.62039e-07		3.97137e-07		1.11915e-08		9.20737e-09		9.66335e-09		5.65127e-09		1.53146e-08		2.27804e-10		0.000166667
	4.52796	0.00332896		0.000162892	1.67859e-06		1.42219e-06		3.95832e-08		1.46177e-06		5.84713e-07		2.10563e-07		2.35777e-07		1.63189e-07		3.98966e-07		1.1317e-08		9.21502e-09		9.69482e-09		5.69357e-09		1.53884e-08		2.30431e-10		0.000166667
	4.54346	0.00332895		0.000162882	1.68057e-06		1.42774e-06		3.97449e-08		1.46749e-06		5.8962e-07		2.10708e-07		2.36454e-07		1.64341e-07		4.00795e-07		1.14435e-08		9.22261e-09		9.72618e-09		5.73599e-09		1.54622e-08		2.33078e-10		0.000166667
	4.55898	0.00332893		0.000162873	1.68254e-06		1.4333e-06		3.99066e-08		1.47321e-06		5.94554e-07		2.10852e-07		2.37129e-07		1.65498e-07		4.02627e-07		1.1571e-08		9.23016e-09		9.7575e-09		5.7786e-09		1.55361e-08		2.35748e-10		0.000166667
	4.57448	0.00332892		0.000162863	1.68449e-06		1.43884e-06		4.00679e-08		1.47891e-06		5.99502e-07		2.10995e-07		2.378e-07		1.66656e-07		4.04456e-07		1.16992e-08		9.23764e-09		9.78868e-09		5.82128e-09		1.561e-08		2.38435e-10		0.000166667
	4.58998	0.0033289		0.000162853	1.68644e-06		1.44438e-06		4.0229e-08		1.4846e-06		6.04472e-07		2.11137e-07		2.38469e-07		1.67817e-07		4.06287e-07		1.18284e-08		9.24506e-09		9.81978e-09		5.8641e-09		1.56839e-08		2.41142e-10		0.000166667
	4.60548	0.00332889		0.000162844	1.68837e-06		1.4499e-06		4.03898e-08		1.49029e-06		6.09461e-07		2.11278e-07		2.39136e-07		1.68981e-07		4.08117e-07		1.19585e-08		9.25243e-09		9.85079e-09		5.90704e-09		1.57578e-08		2.4387e-10		0.000166667
	4.62099	0.00332887		0.000162834	1.69029e-06		1.45542e-06		4.05504e-08		1.49597e-06		6.14471e-07		2.11417e-07		2.398e-07		1.70148e-07		4.09948e-07		1.20895e-08		9.25975e-09		9.8817e-09		5.95012e-09		1.58318e-08		2.46617e-10		0.000166667
	4.63648	0.00332886		0.000162824	1.6922e-06		1.46092e-06		4.07107e-08		1.50163e-06		6.19497e-07		2.11556e-07		2.40461e-07		1.71316e-07		4.11777e-07		1.22213e-08		9.267e-09		9.9125e-09		5.99328e-09		1.59058e-08		2.49383e-10		0.000166667
	4.65199	0.00332884		0.000162815	1.69409e-06		1.46642e-06		4.08708e-08		1.50729e-06		6.24549e-07		2.11693e-07		2.4112e-07		1.72489e-07		4.13609e-07		1.23542e-08		9.27421e-09		9.94324e-09		6.03662e-09		1.59799e-08		2.52172e-10		0.000166667
	4.6675	0.00332883		0.000162805	1.69598e-06		1.47191e-06		4.10307e-08		1.51294e-06		6.29619e-07		2.11829e-07		2.41776e-07		1.73664e-07		4.1544e-07		1.24879e-08		9.28136e-09		9.97387e-09		6.08006e-09		1.60539e-08		2.5498e-10		0.000166667
	4.683	0.00332881		0.000162796	1.69786e-06		1.47739e-06		4.11903e-08		1.51858e-06		6.34707e-07		2.11964e-07		2.4243e-07		1.74841e-07		4.17271e-07		1.26225e-08		9.28845e-09		1.00044e-08		6.12362e-09		1.6128e-08		2.57807e-10		0.000166667
	4.6985	0.0033288		0.000162786	1.69972e-06		1.48286e-06		4.13496e-08		1.52421e-06		6.39814e-07		2.12098e-07		2.43081e-07		1.7602e-07		4.19101e-07		1.2758e-08		9.29549e-09		1.00348e-08		6.16729e-09		1.62021e-08		2.60654e-10		0.000166667
	4.71399	0.00332879		0.000162777	1.70157e-06		1.48832e-06		4.15086e-08		1.52983e-06		6.4494e-07		2.1223e-07		2.43729e-07		1.77202e-07		4.20931e-07		1.28944e-08		9.30248e-09		1.00652e-08		6.21107e-09		1.62762e-08		2.63522e-10		0.000166667
	4.72951	0.00332877		0.000162767	1.70341e-06		1.49377e-06		4.16675e-08		1.53544e-06		6.50091e-07		2.12362e-07		2.44375e-07		1.78388e-07		4.22764e-07		1.30318e-08		9.30942e-09		1.00954e-08		6.25502e-09		1.63505e-08		2.66412e-10		0.000166667
	4.74501	0.00332876		0.000162758	1.70524e-06		1.49922e-06		4.1826e-08		1.54104e-06		6.55259e-07		2.12493e-07		2.45019e-07		1.79576e-07		4.24595e-07		1.31701e-08		9.3163e-09		1.01256e-08		6.29906e-09		1.64247e-08		2.69321e-10		0.000166667
	4.7605	0.00332874		0.000162748	1.70706e-06		1.50465e-06		4.19843e-08		1.54663e-06		6.60443e-07		2.12622e-07		2.45659e-07		1.80765e-07		4.26425e-07		1.33092e-08		9.32313e-09		1.01557e-08		6.3432e-09		1.64989e-08		2.72249e-10		0.000166667
	4.776	0.00332873		0.000162739	1.70887e-06		1.51007e-06		4.21423e-08		1.55221e-06		6.65649e-07		2.1275e-07		2.46298e-07		1.81958e-07		4.28256e-07		1.34493e-08		9.32991e-09		1.01856e-08		6.38748e-09		1.65731e-08		2.75199e-10		0.000166667
	4.79152	0.00332871		0.000162729	1.71067e-06		1.51549e-06		4.23002e-08		1.55779e-06		6.70881e-07		2.12878e-07		2.46934e-07		1.83155e-07		4.30088e-07		1.35905e-08		9.33665e-09		1.02155e-08		6.43192e-09		1.66474e-08		2.78172e-10		0.000166667
	4.80701	0.0033287		0.00016272	1.71246e-06		1.52089e-06		4.24576e-08		1.56335e-06		6.76123e-07		2.13004e-07		2.47567e-07		1.84352e-07		4.31918e-07		1.37323e-08		9.34332e-09		1.02453e-08		6.4764e-09		1.67217e-08		2.81161e-10		0.000166667
	4.82251	0.00332868		0.000162711	1.71423e-06		1.52629e-06		4.26148e-08		1.5689e-06		6.81388e-07		2.13129e-07		2.48197e-07		1.85552e-07		4.33749e-07		1.38752e-08		9.34995e-09		1.0275e-08		6.52103e-09		1.6796e-08		2.84173e-10		0.000166667
	4.83803	0.00332867		0.000162701	1.716e-06		1.53168e-06		4.2772e-08		1.57445e-06		6.86677e-07		2.13254e-07		2.48826e-07		1.86756e-07		4.35582e-07		1.40192e-08		9.35654e-09		1.03046e-08		6.56582e-09		1.68704e-08		2.87208e-10		0.000166667
	4.85353	0.00332865		0.000162692	1.71776e-06		1.53705e-06		4.29286e-08		1.57998e-06		6.91981e-07		2.13377e-07		2.49451e-07		1.87961e-07		4.37412e-07		1.41639e-08		9.36307e-09		1.03341e-08		6.61068e-09		1.69448e-08		2.90261e-10		0.000166667
	4.86904	0.00332864		0.000162683	1.7195e-06		1.54242e-06		4.30852e-08		1.58551e-06		6.97307e-07		2.13499e-07		2.50075e-07		1.89169e-07		4.39244e-07		1.43096e-08		9.36955e-09		1.03635e-08		6.65569e-09		1.70192e-08		2.93337e-10		0.000166667
	4.88452	0.00332862		0.000162673	1.72124e-06		1.54777e-06		4.32412e-08		1.59101e-06		7.02645e-07		2.1362e-07		2.50695e-07		1.90378e-07		4.41073e-07		1.44561e-08		9.37598e-09		1.03928e-08		6.70075e-09		1.70936e-08		2.96429e-10		0.000166667
	4.90003	0.00332861		0.000162664	1.72296e-06		1.55312e-06		4.33972e-08		1.59652e-06		7.0801e-07		2.1374e-07		2.51313e-07		1.91591e-07		4.42904e-07		1.46038e-08		9.38237e-09		1.0422e-08		6.74598e-09		1.7168e-08		2.99547e-10		0.000166667
	4.91555	0.00332859		0.000162655	1.72468e-06		1.55847e-06		4.3553e-08		1.60202e-06		7.13398e-07		2.1386e-07		2.51929e-07		1.92808e-07		4.44737e-07		1.47524e-08		9.38871e-09		1.04512e-08		6.79136e-09		1.72426e-08		3.02687e-10		0.000166667
	4.93104	0.00332858		0.000162646	1.72638e-06		1.56379e-06		4.37083e-08		1.6075e-06		7.18794e-07		2.13978e-07		2.52542e-07		1.94024e-07		4.46566e-07		1.49017e-08		9.39499e-09		1.04802e-08		6.83677e-09		1.7317e-08		3.05843e-10		0.000166667
	4.94654	0.00332856		0.000162636	1.72807e-06		1.56911e-06		4.38633e-08		1.61297e-06		7.24213e-07		2.14095e-07		2.53152e-07		1.95243e-07		4.48396e-07		1.50521e-08		9.40124e-09		1.05091e-08		6.88232e-09		1.73915e-08		3.09021e-10		0.000166667
	4.96204	0.00332855		0.000162627	1.72976e-06		1.57442e-06		4.40182e-08		1.61844e-06		7.29655e-07		2.14211e-07		2.53761e-07		1.96466e-07		4.50227e-07		1.52035e-08		9.40743e-09		1.0538e-08		6.92801e-09		1.7466e-08		3.12223e-10		0.000166667
	4.97754	0.00332853		0.000162618	1.73143e-06		1.57971e-06		4.41727e-08		1.62389e-06		7.35112e-07		2.14327e-07		2.54366e-07		1.9769e-07		4.52056e-07		1.53557e-08		9.41358e-09		1.05667e-08		6.97377e-09		1.75405e-08		3.15444e-10		0.000166667
	4.99306	0.00332852		0.000162609	1.7331e-06		1.58501e-06		4.43272e-08		1.62934e-06		7.40595e-07		2.14441e-07		2.5497e-07		1.98918e-07		4.53888e-07		1.55091e-08		9.41969e-09		1.05954e-08		7.01972e-09		1.76152e-08		3.18691e-10		0.000166667
	5.00855	0.0033285		0.0001626	1.73475e-06		1.59029e-06		4.44811e-08		1.63477e-06		7.46091e-07		2.14555e-07		2.55571e-07		2.00147e-07		4.55717e-07		1.56632e-08		9.42575e-09		1.0624e-08		7.06571e-09		1.76897e-08		3.21954e-10		0.000166667
	5.02405	0.00332849		0.000162591	1.7364e-06		1.59556e-06		4.46348e-08		1.64019e-06		7.51606e-07		2.14667e-07		2.56169e-07		2.01378e-07		4.57547e-07		1.58183e-08		9.43176e-09		1.06525e-08		7.11183e-09		1.77643e-08		3.25239e-10		0.000166667
	5.03956	0.00332847		0.000162582	1.73803e-06		1.60082e-06		4.47883e-08		1.6456e-06		7.57143e-07		2.14779e-07		2.56765e-07		2.02612e-07		4.59377e-07		1.59744e-08		9.43773e-09		1.06809e-08		7.15807e-09		1.78389e-08		3.28547e-10		0.000166667
	5.05506	0.00332846		0.000162573	1.73966e-06		1.60607e-06		4.49415e-08		1.65101e-06		7.62696e-07		2.1489e-07		2.57358e-07		2.03848e-07		4.61206e-07		1.61314e-08		9.44366e-09		1.07091e-08		7.20441e-09		1.79136e-08		3.31876e-10		0.000166667
	5.07057	0.00332845		0.000162564	1.74128e-06		1.61131e-06		4.50944e-08		1.6564e-06		7.68272e-07		2.15e-07		2.57949e-07		2.05087e-07		4.63036e-07		1.62895e-08		9.44954e-09		1.07374e-08		7.25088e-09		1.79882e-08		3.35228e-10		0.000166667
	5.08606	0.00332843		0.000162555	1.74288e-06		1.61654e-06		4.5247e-08		1.66178e-06		7.73863e-07		2.15108e-07		2.58537e-07		2.06327e-07		4.64865e-07		1.64484e-08		9.45538e-09		1.07655e-08		7.29743e-09		1.80629e-08		3.38599e-10		0.000166667
	5.10158	0.00332842		0.000162546	1.74448e-06		1.62176e-06		4.53995e-08		1.66716e-06		7.79479e-07		2.15217e-07		2.59124e-07		2.07571e-07		4.66695e-07		1.66085e-08		9.46118e-09		1.07935e-08		7.34414e-09		1.81376e-08		3.41995e-10		0.000166667
	5.11708	0.0033284		0.000162537	1.74607e-06		1.62697e-06		4.55515e-08		1.67252e-06		7.85109e-07		2.15324e-07		2.59707e-07		2.08816e-07		4.68524e-07		1.67694e-08		9.46693e-09		1.08214e-08		7.39092e-09		1.82123e-08		3.45411e-10		0.000166667
	5.13259	0.00332839		0.000162528	1.74765e-06		1.63217e-06		4.57034e-08		1.67788e-06		7.9076e-07		2.1543e-07		2.60289e-07		2.10064e-07		4.70353e-07		1.69313e-08		9.47264e-09		1.08493e-08		7.43783e-09		1.82871e-08		3.48849e-10		0.000166667
	5.14809	0.00332837		0.000162519	1.74922e-06		1.63736e-06		4.58549e-08		1.68322e-06		7.96428e-07		2.15536e-07		2.60868e-07		2.11313e-07		4.72181e-07		1.70941e-08		9.47831e-09		1.0877e-08		7.48482e-09		1.83618e-08		3.52308e-10		0.000166667
	5.16358	0.00332836		0.00016251	1.75078e-06		1.64254e-06		4.6006e-08		1.68855e-06		8.02111e-07		2.1564e-07		2.61444e-07		2.12564e-07		4.74008e-07		1.72578e-08		9.48393e-09		1.09046e-08		7.5319e-09		1.84365e-08		3.55787e-10		0.000166667
	5.17908	0.00332834		0.000162501	1.75233e-06		1.64771e-06		4.61569e-08		1.69387e-06		8.07816e-07		2.15744e-07		2.62017e-07		2.13818e-07		4.75835e-07		1.74225e-08		9.48951e-09		1.09322e-08		7.5791e-09		1.85113e-08		3.59289e-10		0.000166667
	5.19459	0.00332833		0.000162492	1.75387e-06		1.65287e-06		4.63076e-08		1.69918e-06		8.13541e-07		2.15847e-07		2.62589e-07		2.15074e-07		4.77663e-07		1.75883e-08		9.49505e-09		1.09596e-08		7.62642e-09		1.85861e-08		3.62815e-10		0.000166667
	5.21009	0.00332831		0.000162483	1.7554e-06		1.65802e-06		4.6458e-08		1.70448e-06		8.19287e-07		2.15949e-07		2.63158e-07		2.16332e-07		4.79491e-07		1.77551e-08		9.50056e-09		1.0987e-08		7.67387e-09		1.86609e-08		3.66363e-10		0.000166667
	5.22559	0.0033283		0.000162474	1.75693e-06		1.66316e-06		4.6608e-08		1.70977e-06		8.25045e-07		2.1605e-07		2.63725e-07		2.17592e-07		4.81317e-07		1.79226e-08		9.50602e-09		1.10143e-08		7.72137e-09		1.87356e-08		3.6993e-10		0.000166667
	5.2411	0.00332828		0.000162466	1.75844e-06		1.66829e-06		4.67579e-08		1.71505e-06		8.3083e-07		2.16151e-07		2.6429e-07		2.18855e-07		4.83145e-07		1.80914e-08		9.51144e-09		1.10415e-08		7.76904e-09		1.88105e-08		3.73524e-10		0.000166667
	5.2566	0.00332827		0.000162457	1.75995e-06		1.67341e-06		4.69074e-08		1.72032e-06		8.36628e-07		2.1625e-07		2.64852e-07		2.20119e-07		4.84971e-07		1.8261e-08		9.51682e-09		1.10686e-08		7.81677e-09		1.88853e-08		3.77136e-10		0.000166667
	5.27211	0.00332825		0.000162448	1.76145e-06		1.67852e-06		4.70566e-08		1.72558e-06		8.42447e-07		2.16349e-07		2.65412e-07		2.21386e-07		4.86798e-07		1.84317e-08		9.52216e-09		1.10956e-08		7.86463e-09		1.89602e-08		3.80773e-10		0.000166667
	5.2876	0.00332824		0.000162439	1.76294e-06		1.68362e-06		4.72055e-08		1.73082e-06		8.4828e-07		2.16447e-07		2.65969e-07		2.22654e-07		4.88622e-07		1.86032e-08		9.52746e-09		1.11225e-08		7.91254e-09		1.9035e-08		3.84428e-10		0.000166667
	5.30312	0.00332822		0.000162431	1.76442e-06		1.68871e-06		4.73542e-08		1.73606e-06		8.54138e-07		2.16545e-07		2.66524e-07		2.23925e-07		4.90449e-07		1.87759e-08		9.53273e-09		1.11493e-08		7.96063e-09		1.91099e-08		3.88111e-10		0.000166667
	5.31862	0.00332821		0.000162422	1.76589e-06		1.69379e-06		4.75026e-08		1.74129e-06		8.60011e-07		2.16641e-07		2.67076e-07		2.25198e-07		4.92274e-07		1.89495e-08		9.53795e-09		1.1176e-08		8.00878e-09		1.91848e-08		3.91813e-10		0.000166667
	5.33412	0.00332819		0.000162413	1.76735e-06		1.69885e-06		4.76506e-08		1.7465e-06		8.659e-07		2.16737e-07		2.67626e-07		2.26472e-07		4.94098e-07		1.9124e-08		9.54314e-09		1.12027e-08		8.05701e-09		1.92597e-08		3.95536e-10		0.000166667
	5.34961	0.00332818		0.000162405	1.7688e-06		1.70391e-06		4.77983e-08		1.75171e-06		8.71808e-07		2.16832e-07		2.68174e-07		2.27748e-07		4.95922e-07		1.92995e-08		9.54828e-09		1.12292e-08		8.10535e-09		1.93346e-08		3.99282e-10		0.000166667
	5.36511	0.00332816		0.000162396	1.77025e-06		1.70896e-06		4.79457e-08		1.7569e-06		8.77734e-07		2.16926e-07		2.6872e-07		2.29026e-07		4.97746e-07		1.9476e-08		9.55339e-09		1.12557e-08		8.15379e-09		1.94095e-08		4.03051e-10		0.000166667
	5.38062	0.00332815		0.000162387	1.77169e-06		1.714e-06		4.8093e-08		1.76209e-06		8.83684e-07		2.17019e-07		2.69263e-07		2.30307e-07		4.99571e-07		1.96536e-08		9.55847e-09		1.12821e-08		8.20237e-09		1.94844e-08		4.06845e-10		0.000166667
	5.39612	0.00332814		0.000162379	1.77312e-06		1.71902e-06		4.82398e-08		1.76726e-06		8.89645e-07		2.17112e-07		2.69804e-07		2.31589e-07		5.01393e-07		1.9832e-08		9.5635e-09		1.13083e-08		8.251e-09		1.95593e-08		4.10658e-10		0.000166667
	5.41163	0.00332812		0.00016237	1.77454e-06		1.72404e-06		4.83865e-08		1.77243e-06		8.95632e-07		2.17204e-07		2.70343e-07		2.32875e-07		5.03218e-07		2.00116e-08		9.5685e-09		1.13345e-08		8.29979e-09		1.96343e-08		4.14498e-10		0.000166667
	5.42714	0.00332811		0.000162362	1.77595e-06		1.72905e-06		4.85329e-08		1.77758e-06		9.01637e-07		2.17295e-07		2.7088e-07		2.34162e-07		5.05041e-07		2.01923e-08		9.57347e-09		1.13606e-08		8.34868e-09		1.97093e-08		4.1836e-10		0.000166667
	5.44264	0.00332809		0.000162353	1.77736e-06		1.73404e-06		4.86788e-08		1.78272e-06		9.07654e-07		2.17385e-07		2.71413e-07		2.3545e-07		5.06863e-07		2.03737e-08		9.57839e-09		1.13866e-08		8.39761e-09		1.97842e-08		4.22242e-10		0.000166667
	5.45813	0.00332808		0.000162344	1.77875e-06		1.73902e-06		4.88244e-08		1.78785e-06		9.13687e-07		2.17475e-07		2.71945e-07		2.36739e-07		5.08684e-07		2.05561e-08		9.58328e-09		1.14125e-08		8.44663e-09		1.98592e-08		4.26144e-10		0.000166667
	5.47364	0.00332806		0.000162336	1.78014e-06		1.744e-06		4.89699e-08		1.79297e-06		9.19743e-07		2.17564e-07		2.72474e-07		2.38031e-07		5.10505e-07		2.07396e-08		9.58814e-09		1.14384e-08		8.49579e-09		1.99342e-08		4.30074e-10		0.000166667
	5.48915	0.00332805		0.000162327	1.78152e-06		1.74897e-06		4.91151e-08		1.79808e-06		9.25819e-07		2.17652e-07		2.73002e-07		2.39326e-07		5.12327e-07		2.09242e-08		9.59296e-09		1.14641e-08		8.54505e-09		2.00092e-08		4.34026e-10		0.000166667
	5.50465	0.00332803		0.000162319	1.78289e-06		1.75392e-06		4.92599e-08		1.80318e-06		9.3191e-07		2.1774e-07		2.73527e-07		2.40621e-07		5.14148e-07		2.11097e-08		9.59774e-09		1.14898e-08		8.5944e-09		2.00842e-08		4.38001e-10		0.000166667
	5.52014	0.00332802		0.000162311	1.78426e-06		1.75886e-06		4.94043e-08		1.80827e-06		9.38014e-07		2.17827e-07		2.74049e-07		2.41918e-07		5.15967e-07		2.12961e-08		9.60249e-09		1.15153e-08		8.64379e-09		2.01591e-08		4.41994e-10		0.000166667
	5.53566	0.003328		0.000162302	1.78561e-06		1.7638e-06		4.95487e-08		1.81335e-06		9.44147e-07		2.17913e-07		2.7457e-07		2.43219e-07		5.17788e-07		2.14838e-08		9.6072e-09		1.15408e-08		8.69337e-09		2.02342e-08		4.46018e-10		0.000166667
	5.55116	0.00332799		0.000162294	1.78696e-06		1.76872e-06		4.96926e-08		1.81841e-06		9.50292e-07		2.17998e-07		2.75088e-07		2.4452e-07		5.19608e-07		2.16723e-08		9.61188e-09		1.15662e-08		8.743e-09		2.03092e-08		4.50061e-10		0.000166667
	5.56667	0.00332797		0.000162285	1.7883e-06		1.77364e-06		4.98363e-08		1.82347e-06		9.56457e-07		2.18083e-07		2.75604e-07		2.45823e-07		5.21427e-07		2.18619e-08		9.61653e-09		1.15915e-08		8.79275e-09		2.03842e-08		4.54129e-10		0.000166667
	5.58217	0.00332796		0.000162277	1.78964e-06		1.77854e-06		4.99796e-08		1.82852e-06		9.62638e-07		2.18167e-07		2.76117e-07		2.47128e-07		5.23246e-07		2.20524e-08		9.62115e-09		1.16167e-08		8.84257e-09		2.04593e-08		4.58218e-10		0.000166667
	5.59765	0.00332794		0.000162269	1.79096e-06		1.78342e-06		5.01225e-08		1.83355e-06		9.68829e-07		2.18251e-07		2.76628e-07		2.48433e-07		5.25061e-07		2.22437e-08		9.62572e-09		1.16418e-08		8.89242e-09		2.05342e-08		4.62325e-10		0.000166667
	5.61317	0.00332793		0.00016226	1.79228e-06		1.78831e-06		5.02654e-08		1.83857e-06		9.75052e-07		2.18334e-07		2.77138e-07		2.49743e-07		5.26881e-07		2.24365e-08		9.63027e-09		1.16668e-08		8.94249e-09		2.06093e-08		4.66466e-10		0.000166667
	5.62867	0.00332791		0.000162252	1.79359e-06		1.79318e-06		5.04078e-08		1.84359e-06		9.81285e-07		2.18416e-07		2.77645e-07		2.51053e-07		5.28698e-07		2.26301e-08		9.63478e-09		1.16918e-08		8.99258e-09		2.06843e-08		4.70624e-10		0.000166667
	5.64418	0.0033279		0.000162244	1.79489e-06		1.79804e-06		5.05499e-08		1.84859e-06		9.87537e-07		2.18497e-07		2.7815e-07		2.52365e-07		5.30515e-07		2.28247e-08		9.63926e-09		1.17166e-08		9.04277e-09		2.07594e-08		4.74806e-10		0.000166667
	5.65967	0.00332788		0.000162236	1.79619e-06		1.80289e-06		5.06917e-08		1.85358e-06		9.93804e-07		2.18578e-07		2.78652e-07		2.53678e-07		5.3233e-07		2.30203e-08		9.64371e-09		1.17414e-08		9.09304e-09		2.08344e-08		4.79011e-10		0.000166667
	5.67517	0.00332787		0.000162227	1.79748e-06		1.80772e-06		5.08332e-08		1.85856e-06		1.00009e-06		2.18658e-07		2.79152e-07		2.54993e-07		5.34145e-07		2.32168e-08		9.64812e-09		1.1766e-08		9.14341e-09		2.09095e-08		4.83239e-10		0.000166667
	5.69067	0.00332786		0.000162219	1.79876e-06		1.81255e-06		5.09744e-08		1.86352e-06		1.00639e-06		2.18738e-07		2.7965e-07		2.5631e-07		5.3596e-07		2.34144e-08		9.6525e-09		1.17906e-08		9.19386e-09		2.09845e-08		4.8749e-10		0.000166667
	5.70619	0.00332784		0.000162211	1.80003e-06		1.81737e-06		5.11155e-08		1.86849e-06		1.01272e-06		2.18817e-07		2.80147e-07		2.5763e-07		5.37776e-07		2.36133e-08		9.65686e-09		1.18152e-08		9.24447e-09		2.10596e-08		4.9177e-10		0.000166667
	5.72169	0.00332783		0.000162203	1.8013e-06		1.82218e-06		5.12562e-08		1.87344e-06		1.01906e-06		2.18895e-07		2.80641e-07		2.5895e-07		5.39591e-07		2.3813e-08		9.66118e-09		1.18396e-08		9.29513e-09		2.11347e-08		4.9607e-10		0.000166667
	5.73719	0.00332781		0.000162194	1.80255e-06		1.82697e-06		5.13964e-08		1.87837e-06		1.02541e-06		2.18973e-07		2.81132e-07		2.60271e-07		5.41403e-07		2.40136e-08		9.66547e-09		1.18639e-08		9.34583e-09		2.12097e-08		5.0039e-10		0.000166667
	5.7527	0.0033278		0.000162186	1.80381e-06		1.83176e-06		5.15365e-08		1.8833e-06		1.03179e-06		2.1905e-07		2.81622e-07		2.61596e-07		5.43218e-07		2.42155e-08		9.66973e-09		1.18881e-08		9.3967e-09		2.12848e-08		5.0474e-10		0.000166667
	5.7682	0.00332778		0.000162178	1.80505e-06		1.83654e-06		5.16762e-08		1.88821e-06		1.03818e-06		2.19126e-07		2.82109e-07		2.62921e-07		5.4503e-07		2.44182e-08		9.67395e-09		1.19123e-08		9.44761e-09		2.13599e-08		5.09109e-10		0.000166667
	5.7837	0.00332777		0.00016217	1.80629e-06		1.8413e-06		5.18157e-08		1.89312e-06		1.04459e-06		2.19202e-07		2.82594e-07		2.64248e-07		5.46842e-07		2.4622e-08		9.67815e-09		1.19364e-08		9.49862e-09		2.1435e-08		5.13503e-10		0.000166667
	5.79919	0.00332775		0.000162162	1.80751e-06		1.84605e-06		5.19547e-08		1.89801e-06		1.05101e-06		2.19277e-07		2.83077e-07		2.65575e-07		5.48652e-07		2.48267e-08		9.68232e-09		1.19603e-08		9.54968e-09		2.151e-08		5.17917e-10		0.000166667
	5.8147	0.00332774		0.000162154	1.80874e-06		1.8508e-06		5.20936e-08		1.90289e-06		1.05746e-06		2.19352e-07		2.83558e-07		2.66906e-07		5.50464e-07		2.50327e-08		9.68645e-09		1.19842e-08		9.60088e-09		2.15851e-08		5.22361e-10		0.000166667
	5.83022	0.00332772		0.000162146	1.80995e-06		1.85553e-06		5.22322e-08		1.90777e-06		1.06392e-06		2.19426e-07		2.84037e-07		2.68239e-07		5.52275e-07		2.52397e-08		9.69056e-09		1.20081e-08		9.65219e-09		2.16602e-08		5.26829e-10		0.000166667
	5.84571	0.00332771		0.000162138	1.81116e-06		1.86025e-06		5.23703e-08		1.91262e-06		1.0704e-06		2.19499e-07		2.84513e-07		2.69571e-07		5.54084e-07		2.54474e-08		9.69464e-09		1.20318e-08		9.70351e-09		2.17353e-08		5.31314e-10		0.000166667
	5.86121	0.00332769		0.00016213	1.81236e-06		1.86497e-06		5.25082e-08		1.91747e-06		1.07689e-06		2.19572e-07		2.84987e-07		2.70906e-07		5.55893e-07		2.56564e-08		9.69869e-09		1.20554e-08		9.75496e-09		2.18104e-08		5.35828e-10		0.000166667
	5.87671	0.00332768		0.000162122	1.81356e-06		1.86967e-06		5.26458e-08		1.92231e-06		1.0834e-06		2.19645e-07		2.8546e-07		2.72242e-07		5.57702e-07		2.58664e-08		9.7027e-09		1.2079e-08		9.80649e-09		2.18854e-08		5.40365e-10		0.000166667
	5.89221	0.00332766		0.000162114	1.81475e-06		1.87436e-06		5.27831e-08		1.92714e-06		1.08993e-06		2.19716e-07		2.8593e-07		2.7358e-07		5.59509e-07		2.60774e-08		9.70669e-09		1.21024e-08		9.85809e-09		2.19605e-08		5.44924e-10		0.000166667
	5.90772	0.00332765		0.000162106	1.81593e-06		1.87904e-06		5.29201e-08		1.93196e-06		1.09648e-06		2.19787e-07		2.86398e-07		2.74919e-07		5.61318e-07		2.62895e-08		9.71066e-09		1.21258e-08		9.90981e-09		2.20356e-08		5.49511e-10		0.000166667
	5.92322	0.00332763		0.000162098	1.8171e-06		1.88371e-06		5.30568e-08		1.93676e-06		1.10304e-06		2.19858e-07		2.86864e-07		2.7626e-07		5.63124e-07		2.65025e-08		9.71459e-09		1.21491e-08		9.96158e-09		2.21107e-08		5.54118e-10		0.000166667
	5.93873	0.00332762		0.00016209	1.81827e-06		1.88837e-06		5.31933e-08		1.94156e-06		1.10963e-06		2.19928e-07		2.87329e-07		2.77603e-07		5.64932e-07		2.67168e-08		9.7185e-09		1.21723e-08		1.00135e-08		2.21858e-08		5.58755e-10		0.000166667
	5.95423	0.00332761		0.000162082	1.81943e-06		1.89301e-06		5.33293e-08		1.94634e-06		1.11622e-06		2.19998e-07		2.8779e-07		2.78947e-07		5.66737e-07		2.69319e-08		9.72237e-09		1.21955e-08		1.00654e-08		2.22609e-08		5.6341e-10		0.000166667
	5.96973	0.00332759		0.000162074	1.82059e-06		1.89765e-06		5.34651e-08		1.95112e-06		1.12284e-06		2.20067e-07		2.8825e-07		2.80292e-07		5.68542e-07		2.71482e-08		9.72622e-09		1.22185e-08		1.01175e-08		2.2336e-08		5.68091e-10		0.000166667
	5.98524	0.00332758		0.000162066	1.82174e-06		1.90228e-06		5.36007e-08		1.95588e-06		1.12947e-06		2.20135e-07		2.88708e-07		2.8164e-07		5.70348e-07		2.73656e-08		9.73004e-09		1.22415e-08		1.01696e-08		2.24111e-08		5.72799e-10		0.000166667
	6.00073	0.00332756		0.000162059	1.82288e-06		1.90689e-06		5.37357e-08		1.96063e-06		1.13611e-06		2.20203e-07		2.89164e-07		2.82987e-07		5.7215e-07		2.75837e-08		9.73384e-09		1.22643e-08		1.02218e-08		2.24861e-08		5.77525e-10		0.000166667
	6.01625	0.00332755		0.000162051	1.82402e-06		1.9115e-06		5.38707e-08		1.96537e-06		1.14278e-06		2.2027e-07		2.89618e-07		2.84337e-07		5.73955e-07		2.78032e-08		9.73761e-09		1.22871e-08		1.02741e-08		2.25612e-08		5.82282e-10		0.000166667
	6.03175	0.00332753		0.000162043	1.82514e-06		1.91609e-06		5.40052e-08		1.9701e-06		1.14946e-06		2.20337e-07		2.90069e-07		2.85688e-07		5.75757e-07		2.80235e-08		9.74135e-09		1.23098e-08		1.03264e-08		2.26363e-08		5.8706e-10		0.000166667
	6.04724	0.00332752		0.000162035	1.82627e-06		1.92068e-06		5.41394e-08		1.97482e-06		1.15616e-06		2.20403e-07		2.90518e-07		2.8704e-07		5.77558e-07		2.82449e-08		9.74506e-09		1.23325e-08		1.03789e-08		2.27113e-08		5.9186e-10		0.000166667
	6.06276	0.0033275		0.000162027	1.82738e-06		1.92525e-06		5.42735e-08		1.97953e-06		1.16288e-06		2.20469e-07		2.90967e-07		2.88395e-07		5.79362e-07		2.84676e-08		9.74875e-09		1.2355e-08		1.04315e-08		2.27865e-08		5.96692e-10		0.000166667
	6.07824	0.00332749		0.00016202	1.82849e-06		1.92981e-06		5.44069e-08		1.98422e-06		1.1696e-06		2.20534e-07		2.91411e-07		2.89748e-07		5.8116e-07		2.86908e-08		9.7524e-09		1.23775e-08		1.0484e-08		2.28614e-08		6.01536e-10		0.000166667
	6.09374	0.00332747		0.000162012	1.8296e-06		1.93436e-06		5.45403e-08		1.9889e-06		1.17635e-06		2.20599e-07		2.91855e-07		2.91105e-07		5.8296e-07		2.89154e-08		9.75604e-09		1.23998e-08		1.05367e-08		2.29365e-08		6.06413e-10		0.000166667
	6.10925	0.00332746		0.000162004	1.83069e-06		1.93891e-06		5.46734e-08		1.99358e-06		1.18311e-06		2.20663e-07		2.92297e-07		2.92464e-07		5.8476e-07		2.91412e-08		9.75965e-09		1.24221e-08		1.05895e-08		2.30116e-08		6.11315e-10		0.000166667
	6.12475	0.00332744		0.000161997	1.83178e-06		1.94344e-06		5.4806e-08		1.99824e-06		1.18989e-06		2.20727e-07		2.92736e-07		2.93822e-07		5.86558e-07		2.93678e-08		9.76323e-09		1.24443e-08		1.06423e-08		2.30866e-08		6.16238e-10		0.000166667
	6.14028	0.00332743		0.000161989	1.83287e-06		1.94796e-06		5.49387e-08		2.0029e-06		1.1967e-06		2.2079e-07		2.93174e-07		2.95185e-07		5.88359e-07		2.95959e-08		9.76679e-09		1.24665e-08		1.06953e-08		2.31618e-08		6.21195e-10		0.000166667
	6.15577	0.00332741		0.000161981	1.83395e-06		1.95247e-06		5.50707e-08		2.00754e-06		1.20351e-06		2.20853e-07		2.9361e-07		2.96546e-07		5.90156e-07		2.98245e-08		9.77032e-09		1.24885e-08		1.07483e-08		2.32368e-08		6.26166e-10		0.000166667
	6.17127	0.0033274		0.000161974	1.83502e-06		1.95697e-06		5.52025e-08		2.01217e-06		1.21034e-06		2.20915e-07		2.94043e-07		2.97909e-07		5.91952e-07		3.00543e-08		9.77383e-09		1.25105e-08		1.08013e-08		2.33119e-08		6.31164e-10		0.000166667
	6.18677	0.00332738		0.000161966	1.83609e-06		1.96146e-06		5.5334e-08		2.01679e-06		1.21718e-06		2.20977e-07		2.94475e-07		2.99274e-07		5.93748e-07		3.02853e-08		9.77731e-09		1.25324e-08		1.08545e-08		2.33869e-08		6.36188e-10		0.000166667
	6.20228	0.00332737		0.000161958	1.83715e-06		1.96594e-06		5.54652e-08		2.0214e-06		1.22405e-06		2.21038e-07		2.94905e-07		3.0064e-07		5.95544e-07		3.05173e-08		9.78077e-09		1.25542e-08		1.09078e-08		2.3462e-08		6.41237e-10		0.000166667
	6.21777	0.00332736		0.000161951	1.8382e-06		1.9704e-06		5.5596e-08		2.02599e-06		1.23092e-06		2.21099e-07		2.95332e-07		3.02006e-07		5.97338e-07		3.07502e-08		9.7842e-09		1.25759e-08		1.0961e-08		2.35369e-08		6.46306e-10		0.000166667
	6.23327	0.00332734		0.000161943	1.83925e-06		1.97485e-06		5.57266e-08		2.03058e-06		1.23782e-06		2.21159e-07		2.95758e-07		3.03374e-07		5.99131e-07		3.09842e-08		9.78761e-09		1.25976e-08		1.10144e-08		2.3612e-08		6.51403e-10		0.000166667
	6.24877	0.00332733		0.000161936	1.84029e-06		1.9793e-06		5.58569e-08		2.03516e-06		1.24473e-06		2.21219e-07		2.96181e-07		3.04744e-07		6.00925e-07		3.12194e-08		9.79099e-09		1.26191e-08		1.10679e-08		2.3687e-08		6.56526e-10		0.000166667
	6.26428	0.00332731		0.000161928	1.84133e-06		1.98374e-06		5.59869e-08		2.03972e-06		1.25166e-06		2.21278e-07		2.96603e-07		3.06115e-07		6.02718e-07		3.14557e-08		9.79436e-09		1.26406e-08		1.11215e-08		2.37621e-08		6.61676e-10		0.000166667
	6.27978	0.0033273		0.000161921	1.84236e-06		1.98816e-06		5.61165e-08		2.04428e-06		1.2586e-06		2.21337e-07		2.97023e-07		3.07486e-07		6.0451e-07		3.16929e-08		9.79769e-09		1.2662e-08		1.1175e-08		2.3837e-08		6.66845e-10		0.000166667
	6.2953	0.00332728		0.000161913	1.84339e-06		1.99258e-06		5.6246e-08		2.04882e-06		1.26556e-06		2.21395e-07		2.97441e-07		3.08861e-07		6.06303e-07		3.19315e-08		9.80101e-09		1.26833e-08		1.12288e-08		2.39121e-08		6.72048e-10		0.000166667
	6.31079	0.00332727		0.000161906	1.84441e-06		1.99698e-06		5.6375e-08		2.05335e-06		1.27254e-06		2.21453e-07		2.97857e-07		3.10235e-07		6.08092e-07		3.21707e-08		9.80429e-09		1.27046e-08		1.12825e-08		2.39871e-08		6.77267e-10		0.000166667
	6.3263	0.00332725		0.000161898	1.84542e-06		2.00137e-06		5.65038e-08		2.05788e-06		1.27953e-06		2.21511e-07		2.98272e-07		3.11611e-07		6.09883e-07		3.24114e-08		9.80756e-09		1.27257e-08		1.13364e-08		2.40621e-08		6.82518e-10		0.000166667
	6.3418	0.00332724		0.000161891	1.84643e-06		2.00575e-06		5.66322e-08		2.06239e-06		1.28654e-06		2.21568e-07		2.98684e-07		3.12988e-07		6.11671e-07		3.26528e-08		9.81081e-09		1.27468e-08		1.13903e-08		2.41371e-08		6.87788e-10		0.000166667
	6.35729	0.00332722		0.000161883	1.84743e-06		2.01012e-06		5.67603e-08		2.06688e-06		1.29356e-06		2.21624e-07		2.99094e-07		3.14365e-07		6.13459e-07		3.28953e-08		9.81402e-09		1.27678e-08		1.14442e-08		2.4212e-08		6.93082e-10		0.000166667
	6.3728	0.00332721		0.000161876	1.84843e-06		2.01449e-06		5.68882e-08		2.07137e-06		1.3006e-06		2.21681e-07		2.99503e-07		3.15745e-07		6.15248e-07		3.31391e-08		9.81722e-09		1.27887e-08		1.14983e-08		2.42871e-08		6.98408e-10		0.000166667
	6.38831	0.00332719		0.000161868	1.84942e-06		2.01884e-06		5.70157e-08		2.07585e-06		1.30766e-06		2.21736e-07		2.99909e-07		3.17125e-07		6.17034e-07		3.33838e-08		9.8204e-09		1.28096e-08		1.15525e-08		2.4362e-08		7.03755e-10		0.000166667
	6.4038	0.00332718		0.000161861	1.85041e-06		2.02317e-06		5.71429e-08		2.08032e-06		1.31472e-06		2.21792e-07		3.00314e-07		3.18506e-07		6.1882e-07		3.36295e-08		9.82355e-09		1.28303e-08		1.16066e-08		2.4437e-08		7.09126e-10		0.000166667
	6.41931	0.00332716		0.000161854	1.85139e-06		2.02751e-06		5.72699e-08		2.08478e-06		1.32181e-06		2.21847e-07		3.00717e-07		3.19889e-07		6.20606e-07		3.38765e-08		9.82668e-09		1.2851e-08		1.16609e-08		2.4512e-08		7.14526e-10		0.000166667
	6.43481	0.00332715		0.000161846	1.85236e-06		2.03182e-06		5.73965e-08		2.08922e-06		1.32891e-06		2.21901e-07		3.01118e-07		3.21273e-07		6.2239e-07		3.41244e-08		9.82979e-09		1.28716e-08		1.17153e-08		2.45869e-08		7.19948e-10		0.000166667
	6.45032	0.00332713		0.000161839	1.85333e-06		2.03613e-06		5.75229e-08		2.09366e-06		1.33604e-06		2.21955e-07		3.01517e-07		3.22658e-07		6.24176e-07		3.43736e-08		9.83288e-09		1.28922e-08		1.17697e-08		2.46619e-08		7.25401e-10		0.000166667
	6.46583	0.00332712		0.000161832	1.85429e-06		2.04043e-06		5.76489e-08		2.09808e-06		1.34317e-06		2.22009e-07		3.01915e-07		3.24044e-07		6.25959e-07		3.46237e-08		9.83594e-09		1.29126e-08		1.18242e-08		2.47368e-08		7.30874e-10		0.000166667
	6.48133	0.00332711		0.000161824	1.85525e-06		2.04472e-06		5.77745e-08		2.10249e-06		1.35032e-06		2.22062e-07		3.0231e-07		3.25431e-07		6.27741e-07		3.48749e-08		9.83899e-09		1.2933e-08		1.18787e-08		2.48117e-08		7.36373e-10		0.000166667
	6.49683	0.00332709		0.000161817	1.85621e-06		2.04899e-06		5.78999e-08		2.10689e-06		1.35749e-06		2.22115e-07		3.02704e-07		3.26819e-07		6.29523e-07		3.51271e-08		9.84201e-09		1.29533e-08		1.19334e-08		2.48867e-08		7.41897e-10		0.000166667
	6.51233	0.00332708		0.00016181	1.85715e-06		2.05326e-06		5.80251e-08		2.11129e-06		1.36467e-06		2.22167e-07		3.03095e-07		3.28209e-07		6.31304e-07		3.53805e-08		9.84501e-09		1.29735e-08		1.19881e-08		2.49616e-08		7.47448e-10		0.000166667
	6.52782	0.00332706		0.000161803	1.8581e-06		2.05751e-06		5.81497e-08		2.11566e-06		1.37186e-06		2.22219e-07		3.03485e-07		3.29597e-07		6.33082e-07		3.56347e-08		9.84799e-09		1.29936e-08		1.20428e-08		2.50364e-08		7.53018e-10		0.000166667
	6.54334	0.00332705		0.000161796	1.85903e-06		2.06176e-06		5.82743e-08		2.12003e-06		1.37907e-06		2.2227e-07		3.03873e-07		3.3099e-07		6.34863e-07		3.58903e-08		9.85095e-09		1.30137e-08		1.20977e-08		2.51114e-08		7.58623e-10		0.000166667
	6.55883	0.00332703		0.000161788	1.85997e-06		2.06599e-06		5.83984e-08		2.12439e-06		1.3863e-06		2.22321e-07		3.0426e-07		3.32381e-07		6.36641e-07		3.61468e-08		9.85388e-09		1.30337e-08		1.21525e-08		2.51862e-08		7.64248e-10		0.000166667
	6.57435	0.00332702		0.000161781	1.86089e-06		2.07022e-06		5.85224e-08		2.12874e-06		1.39355e-06		2.22372e-07		3.04644e-07		3.33775e-07		6.3842e-07		3.64046e-08		9.8568e-09		1.30536e-08		1.22075e-08		2.52612e-08		7.69903e-10		0.000166667
	6.58984	0.003327		0.000161774	1.86182e-06		2.07443e-06		5.86459e-08		2.13308e-06		1.4008e-06		2.22423e-07		3.05027e-07		3.35169e-07		6.40196e-07		3.66632e-08		9.8597e-09		1.30735e-08		1.22625e-08		2.5336e-08		7.75579e-10		0.000166667
	6.60535	0.00332699		0.000161767	1.86273e-06		2.07863e-06		5.87692e-08		2.1374e-06		1.40808e-06		2.22472e-07		3.05408e-07		3.36565e-07		6.41973e-07		3.69231e-08		9.86258e-09		1.30932e-08		1.23177e-08		2.54109e-08		7.81283e-10		0.000166667
	6.62085	0.00332697		0.00016176	1.86364e-06		2.08283e-06		5.88922e-08		2.14172e-06		1.41537e-06		2.22522e-07		3.05787e-07		3.37961e-07		6.43749e-07		3.7184e-08		9.86543e-09		1.31129e-08		1.23728e-08		2.54857e-08		7.87012e-10		0.000166667
	6.63634	0.00332696		0.000161753	1.86455e-06		2.087e-06		5.90147e-08		2.14602e-06		1.42266e-06		2.22571e-07		3.06164e-07		3.39357e-07		6.45522e-07		3.74457e-08		9.86827e-09		1.31325e-08		1.2428e-08		2.55605e-08		7.92762e-10		0.000166667
	6.65185	0.00332694		0.000161745	1.86545e-06		2.09117e-06		5.91371e-08		2.15031e-06		1.42998e-06		2.2262e-07		3.0654e-07		3.40756e-07		6.47296e-07		3.77088e-08		9.87108e-09		1.3152e-08		1.24833e-08		2.56354e-08		7.98543e-10		0.000166667
	6.66736	0.00332693		0.000161738	1.86635e-06		2.09534e-06		5.92593e-08		2.1546e-06		1.43732e-06		2.22668e-07		3.06914e-07		3.42156e-07		6.4907e-07		3.79732e-08		9.87388e-09		1.31715e-08		1.25387e-08		2.57102e-08		8.04353e-10		0.000166667
	6.68287	0.00332691		0.000161731	1.86724e-06		2.09949e-06		5.9381e-08		2.15887e-06		1.44467e-06		2.22716e-07		3.07287e-07		3.43556e-07		6.50842e-07		3.82384e-08		9.87666e-09		1.31909e-08		1.25942e-08		2.5785e-08		8.10185e-10		0.000166667
	6.69836	0.0033269		0.000161724	1.86813e-06		2.10363e-06		5.95024e-08		2.16313e-06		1.45203e-06		2.22764e-07		3.07657e-07		3.44956e-07		6.52613e-07		3.85045e-08		9.87942e-09		1.32102e-08		1.26496e-08		2.58598e-08		8.16038e-10		0.000166667
	6.71386	0.00332688		0.000161717	1.86901e-06		2.10775e-06		5.96235e-08		2.16738e-06		1.45941e-06		2.22811e-07		3.08025e-07		3.46358e-07		6.54383e-07		3.87719e-08		9.88216e-09		1.32294e-08		1.27052e-08		2.59346e-08		8.2192e-10		0.000166667
	6.72936	0.00332687		0.00016171	1.86989e-06		2.11187e-06		5.97444e-08		2.17162e-06		1.46681e-06		2.22858e-07		3.08392e-07		3.47761e-07		6.56153e-07		3.90404e-08		9.88488e-09		1.32486e-08		1.27608e-08		2.60094e-08		8.2783e-10		0.000166667
	6.74487	0.00332686		0.000161703	1.87076e-06		2.11598e-06		5.98649e-08		2.17585e-06		1.47422e-06		2.22905e-07		3.08757e-07		3.49165e-07		6.57922e-07		3.93099e-08		9.88758e-09		1.32677e-08		1.28165e-08		2.60841e-08		8.33765e-10		0.000166667
	6.76037	0.00332684		0.000161696	1.87163e-06		2.12008e-06		5.99852e-08		2.18006e-06		1.48164e-06		2.22951e-07		3.09121e-07		3.5057e-07		6.59691e-07		3.95806e-08		9.89026e-09		1.32867e-08		1.28722e-08		2.61589e-08		8.39727e-10		0.000166667
	6.77587	0.00332683		0.000161689	1.87249e-06		2.12417e-06		6.01051e-08		2.18427e-06		1.48908e-06		2.22997e-07		3.09483e-07		3.51975e-07		6.61457e-07		3.98523e-08		9.89292e-09		1.33056e-08		1.2928e-08		2.62336e-08		8.45712e-10		0.000166667
	6.79138	0.00332681		0.000161682	1.87335e-06		2.12825e-06		6.02248e-08		2.18847e-06		1.49654e-06		2.23042e-07		3.09843e-07		3.53382e-07		6.63225e-07		4.01253e-08		9.89557e-09		1.33245e-08		1.29839e-08		2.63084e-08		8.51728e-10		0.000166667
	6.80689	0.0033268		0.000161675	1.8742e-06		2.13231e-06		6.03442e-08		2.19266e-06		1.50401e-06		2.23087e-07		3.10201e-07		3.54789e-07		6.64991e-07		4.03993e-08		9.89819e-09		1.33433e-08		1.30399e-08		2.63831e-08		8.57768e-10		0.000166667
	6.82239	0.00332678		0.000161669	1.87505e-06		2.13637e-06		6.04632e-08		2.19683e-06		1.51149e-06		2.23132e-07		3.10558e-07		3.56198e-07		6.66756e-07		4.06743e-08		9.9008e-09		1.3362e-08		1.30959e-08		2.64579e-08		8.63833e-10		0.000166667
	6.83789	0.00332677		0.000161662	1.87589e-06		2.14041e-06		6.05819e-08		2.201e-06		1.51899e-06		2.23177e-07		3.10913e-07		3.57606e-07		6.68519e-07		4.09503e-08		9.90339e-09		1.33806e-08		1.31519e-08		2.65325e-08		8.69921e-10		0.000166667
	6.85339	0.00332675		0.000161655	1.87673e-06		2.14445e-06		6.07004e-08		2.20515e-06		1.52651e-06		2.23221e-07		3.11266e-07		3.59016e-07		6.70283e-07		4.12275e-08		9.90596e-09		1.33992e-08		1.3208e-08		2.66072e-08		8.76039e-10		0.000166667
	6.8689	0.00332674		0.000161648	1.87756e-06		2.14847e-06		6.08185e-08		2.20929e-06		1.53403e-06		2.23264e-07		3.11618e-07		3.60427e-07		6.72045e-07		4.15059e-08		9.90852e-09		1.34177e-08		1.32642e-08		2.66819e-08		8.82182e-10		0.000166667
	6.88439	0.00332672		0.000161641	1.87839e-06		2.15249e-06		6.09363e-08		2.21342e-06		1.54157e-06		2.23308e-07		3.11968e-07		3.61838e-07		6.73805e-07		4.17851e-08		9.91105e-09		1.34361e-08		1.33204e-08		2.67565e-08		8.88348e-10		0.000166667
	6.89991	0.00332671		0.000161634	1.87922e-06		2.1565e-06		6.1054e-08		2.21755e-06		1.54914e-06		2.23351e-07		3.12316e-07		3.63251e-07		6.75568e-07		4.20658e-08		9.91357e-09		1.34545e-08		1.33767e-08		2.68313e-08		8.94549e-10		0.000166667
	6.91541	0.00332669		0.000161627	1.88004e-06		2.16049e-06		6.11712e-08		2.22166e-06		1.55671e-06		2.23394e-07		3.12663e-07		3.64664e-07		6.77327e-07		4.23474e-08		9.91607e-09		1.34728e-08		1.34331e-08		2.69059e-08		9.0077e-10		0.000166667
	6.93089	0.00332668		0.000161621	1.88086e-06		2.16447e-06		6.1288e-08		2.22576e-06		1.56429e-06		2.23436e-07		3.13008e-07		3.66076e-07		6.79084e-07		4.26297e-08		9.91855e-09		1.3491e-08		1.34894e-08		2.69804e-08		9.07009e-10		0.000166667
	6.94641	0.00332666		0.000161614	1.88167e-06		2.16844e-06		6.14047e-08		2.22985e-06		1.57189e-06		2.23478e-07		3.13351e-07		3.67492e-07		6.80844e-07		4.29137e-08		9.92102e-09		1.35091e-08		1.3546e-08		2.70551e-08		9.13289e-10		0.000166667
	6.96192	0.00332665		0.000161607	1.88248e-06		2.17241e-06		6.15211e-08		2.23393e-06		1.57951e-06		2.2352e-07		3.13693e-07		3.68908e-07		6.82601e-07		4.31986e-08		9.92347e-09		1.35272e-08		1.36025e-08		2.71297e-08		9.1959e-10		0.000166667
	6.97742	0.00332664		0.0001616	1.88328e-06		2.17636e-06		6.16371e-08		2.238e-06		1.58714e-06		2.23561e-07		3.14033e-07		3.70324e-07		6.84357e-07		4.34845e-08		9.9259e-09		1.35452e-08		1.36591e-08		2.72043e-08		9.25916e-10		0.000166667
	6.99292	0.00332662		0.000161594	1.88408e-06		2.1803e-06		6.17529e-08		2.24206e-06		1.59478e-06		2.23602e-07		3.14372e-07		3.71741e-07		6.86112e-07		4.37716e-08		9.92832e-09		1.35631e-08		1.37157e-08		2.72789e-08		9.32268e-10		0.000166667
	7.00841	0.00332661		0.000161587	1.88487e-06		2.18423e-06		6.18682e-08		2.2461e-06		1.60244e-06		2.23643e-07		3.14708e-07		3.73157e-07		6.87865e-07		4.40595e-08		9.93072e-09		1.3581e-08		1.37724e-08		2.73534e-08		9.38642e-10		0.000166667
	7.02391	0.00332659		0.00016158	1.88566e-06		2.18815e-06		6.19833e-08		2.25014e-06		1.61011e-06		2.23683e-07		3.15044e-07		3.74575e-07		6.89619e-07		4.43487e-08		9.9331e-09		1.35988e-08		1.38291e-08		2.74279e-08		9.45046e-10		0.000166667
	7.03942	0.00332658		0.000161574	1.88645e-06		2.19207e-06		6.20982e-08		2.25416e-06		1.6178e-06		2.23724e-07		3.15377e-07		3.75995e-07		6.91372e-07		4.46391e-08		9.93546e-09		1.36165e-08		1.38859e-08		2.75024e-08		9.51479e-10		0.000166667
	7.05493	0.00332656		0.000161567	1.88723e-06		2.19597e-06		6.22129e-08		2.25818e-06		1.62551e-06		2.23763e-07		3.1571e-07		3.77415e-07		6.93125e-07		4.49308e-08		9.93782e-09		1.36342e-08		1.39429e-08		2.7577e-08		9.57942e-10		0.000166667
	7.07044	0.00332655		0.00016156	1.888e-06		2.19986e-06		6.23271e-08		2.26219e-06		1.63322e-06		2.23803e-07		3.1604e-07		3.78836e-07		6.94876e-07		4.52234e-08		9.94015e-09		1.36517e-08		1.39998e-08		2.76515e-08		9.64427e-10		0.000166667
	7.08594	0.00332653		0.000161554	1.88878e-06		2.20374e-06		6.24411e-08		2.26618e-06		1.64095e-06		2.23842e-07		3.16369e-07		3.80257e-07		6.96626e-07		4.55169e-08		9.94247e-09		1.36692e-08		1.40568e-08		2.7726e-08		9.70936e-10		0.000166667
	7.10143	0.00332652		0.000161547	1.88954e-06		2.20761e-06		6.25547e-08		2.27017e-06		1.64869e-06		2.23881e-07		3.16696e-07		3.81678e-07		6.98374e-07		4.58116e-08		9.94477e-09		1.36867e-08		1.41138e-08		2.78004e-08		9.77471e-10		0.000166667
	7.11694	0.0033265		0.00016154	1.89031e-06		2.21147e-06		6.26681e-08		2.27414e-06		1.65645e-06		2.2392e-07		3.17022e-07		3.83101e-07		7.00123e-07		4.61075e-08		9.94705e-09		1.3704e-08		1.41709e-08		2.78749e-08		9.84037e-10		0.000166667
	7.13244	0.00332649		0.000161534	1.89107e-06		2.21532e-06		6.27812e-08		2.2781e-06		1.66422e-06		2.23958e-07		3.17346e-07		3.84524e-07		7.0187e-07		4.64044e-08		9.94932e-09		1.37213e-08		1.4228e-08		2.79494e-08		9.90627e-10		0.000166667
	7.14794	0.00332647		0.000161527	1.89182e-06		2.21916e-06		6.2894e-08		2.28206e-06		1.67201e-06		2.23996e-07		3.17669e-07		3.85948e-07		7.03617e-07		4.67025e-08		9.95157e-09		1.37386e-08		1.42852e-08		2.80238e-08		9.97244e-10		0.000166667
	7.16346	0.00332646		0.000161521	1.89258e-06		2.223e-06		6.30066e-08		2.286e-06		1.67982e-06		2.24034e-07		3.1799e-07		3.87374e-07		7.05364e-07		4.70019e-08		9.95381e-09		1.37558e-08		1.43425e-08		2.80983e-08		1.00389e-09		0.000166667
	7.17897	0.00332644		0.000161514	1.89333e-06		2.22682e-06		6.31188e-08		2.28994e-06		1.68763e-06		2.24071e-07		3.1831e-07		3.88799e-07		7.07109e-07		4.73023e-08		9.95604e-09		1.37729e-08		1.43998e-08		2.81727e-08		1.01057e-09		0.000166667
	7.19446	0.00332643		0.000161508	1.89407e-06		2.23063e-06		6.32306e-08		2.29386e-06		1.69546e-06		2.24108e-07		3.18628e-07		3.90225e-07		7.08852e-07		4.76035e-08		9.95824e-09		1.37899e-08		1.44572e-08		2.82471e-08		1.01726e-09		0.000166667
	7.20998	0.00332642		0.000161501	1.89481e-06		2.23443e-06		6.33423e-08		2.29777e-06		1.7033e-06		2.24145e-07		3.18944e-07		3.91652e-07		7.10596e-07		4.79062e-08		9.96044e-09		1.38069e-08		1.45146e-08		2.83215e-08		1.02399e-09		0.000166667
	7.22548	0.0033264		0.000161495	1.89554e-06		2.23822e-06		6.34536e-08		2.30167e-06		1.71116e-06		2.24182e-07		3.19259e-07		3.93079e-07		7.12338e-07		4.82097e-08		9.96261e-09		1.38237e-08		1.45721e-08		2.83958e-08		1.03074e-09		0.000166667
	7.24097	0.00332639		0.000161488	1.89628e-06		2.242e-06		6.35646e-08		2.30556e-06		1.71903e-06		2.24218e-07		3.19573e-07		3.94506e-07		7.14078e-07		4.85143e-08		9.96478e-09		1.38406e-08		1.46296e-08		2.84701e-08		1.03751e-09		0.000166667
	7.25649	0.00332637		0.000161482	1.897e-06		2.24577e-06		6.36754e-08		2.30944e-06		1.72691e-06		2.24254e-07		3.19885e-07		3.95935e-07		7.1582e-07		4.88203e-08		9.96692e-09		1.38573e-08		1.46872e-08		2.85445e-08		1.04432e-09		0.000166667
	7.27198	0.00332636		0.000161475	1.89773e-06		2.24953e-06		6.37858e-08		2.31331e-06		1.73481e-06		2.2429e-07		3.20195e-07		3.97363e-07		7.17558e-07		4.9127e-08		9.96905e-09		1.3874e-08		1.47447e-08		2.86188e-08		1.05115e-09		0.000166667
	7.28748	0.00332634		0.000161469	1.89845e-06		2.25328e-06		6.38959e-08		2.31717e-06		1.74272e-06		2.24325e-07		3.20504e-07		3.98792e-07		7.19296e-07		4.9435e-08		9.97117e-09		1.38906e-08		1.48024e-08		2.86931e-08		1.05801e-09		0.000166667
	7.30299	0.00332633		0.000161462	1.89916e-06		2.25702e-06		6.40058e-08		2.32102e-06		1.75065e-06		2.2436e-07		3.20812e-07		4.00223e-07		7.21034e-07		4.97443e-08		9.97328e-09		1.39072e-08		1.48602e-08		2.87674e-08		1.06489e-09		0.000166667
	7.31849	0.00332631		0.000161456	1.89988e-06		2.26074e-06		6.41153e-08		2.32486e-06		1.75858e-06		2.24395e-07		3.21117e-07		4.01652e-07		7.22769e-07		5.00543e-08		9.97536e-09		1.39237e-08		1.49179e-08		2.88416e-08		1.0718e-09		0.000166667
	7.33401	0.0033263		0.00016145	1.90058e-06		2.26447e-06		6.42247e-08		2.32869e-06		1.76654e-06		2.2443e-07		3.21422e-07		4.03085e-07		7.24507e-07		5.0366e-08		9.97744e-09		1.39401e-08		1.49758e-08		2.89159e-08		1.07875e-09		0.000166667
	7.34951	0.00332628		0.000161443	1.90129e-06		2.26818e-06		6.43337e-08		2.33251e-06		1.7745e-06		2.24464e-07		3.21725e-07		4.04516e-07		7.26241e-07		5.06785e-08		9.9795e-09		1.39565e-08		1.50336e-08		2.89902e-08		1.08571e-09		0.000166667
	7.365	0.00332627		0.000161437	1.90199e-06		2.27187e-06		6.44423e-08		2.33632e-06		1.78248e-06		2.24498e-07		3.22026e-07		4.05947e-07		7.27974e-07		5.09918e-08		9.98154e-09		1.39728e-08		1.50915e-08		2.90643e-08		1.0927e-09		0.000166667
	7.3805	0.00332625		0.000161431	1.90269e-06		2.27556e-06		6.45507e-08		2.34011e-06		1.79047e-06		2.24532e-07		3.22326e-07		4.0738e-07		7.29706e-07		5.13063e-08		9.98358e-09		1.3989e-08		1.51495e-08		2.91385e-08		1.09971e-09		0.000166667
	7.39601	0.00332624		0.000161424	1.90338e-06		2.27924e-06		6.46589e-08		2.3439e-06		1.79848e-06		2.24566e-07		3.22625e-07		4.08813e-07		7.31439e-07		5.16223e-08		9.9856e-09		1.40052e-08		1.52075e-08		2.92127e-08		1.10676e-09		0.000166667
	7.41151	0.00332622		0.000161418	1.90407e-06		2.28291e-06		6.47667e-08		2.34768e-06		1.8065e-06		2.24599e-07		3.22922e-07		4.10247e-07		7.33169e-07		5.19392e-08		9.9876e-09		1.40213e-08		1.52656e-08		2.92869e-08		1.11384e-09		0.000166667
	7.427	0.00332621		0.000161412	1.90475e-06		2.28657e-06		6.48742e-08		2.35145e-06		1.81452e-06		2.24632e-07		3.23218e-07		4.1168e-07		7.34898e-07		5.2257e-08		9.98959e-09		1.40373e-08		1.53236e-08		2.9361e-08		1.12093e-09		0.000166667
	7.44252	0.0033262		0.000161405	1.90544e-06		2.29023e-06		6.49815e-08		2.35521e-06		1.82258e-06		2.24665e-07		3.23512e-07		4.13117e-07		7.36629e-07		5.25764e-08		9.99157e-09		1.40533e-08		1.53819e-08		2.94352e-08		1.12807e-09		0.000166667
	7.45801	0.00332618		0.000161399	1.90611e-06		2.29386e-06		6.50884e-08		2.35895e-06		1.83063e-06		2.24697e-07		3.23805e-07		4.1455e-07		7.38355e-07		5.28963e-08		9.99353e-09		1.40692e-08		1.544e-08		2.95092e-08		1.13521e-09		0.000166667
	7.47352	0.00332617		0.000161393	1.90679e-06		2.29749e-06		6.51951e-08		2.36269e-06		1.83871e-06		2.24729e-07		3.24096e-07		4.15987e-07		7.40083e-07		5.32178e-08		9.99548e-09		1.4085e-08		1.54983e-08		2.95833e-08		1.1424e-09		0.000166667
	7.48903	0.00332615		0.000161387	1.90746e-06		2.30112e-06		6.53016e-08		2.36642e-06		1.8468e-06		2.24761e-07		3.24387e-07		4.17424e-07		7.4181e-07		5.35405e-08		9.99742e-09		1.41008e-08		1.55566e-08		2.96575e-08		1.14961e-09		0.000166667
	7.50452	0.00332614		0.00016138	1.90813e-06		2.30472e-06		6.54076e-08		2.37013e-06		1.85489e-06		2.24793e-07		3.24675e-07		4.18859e-07		7.43534e-07		5.38637e-08		9.99934e-09		1.41165e-08		1.56149e-08		2.97315e-08		1.15684e-09		0.000166667
	7.52004	0.00332612		0.000161374	1.90879e-06		2.30833e-06		6.55135e-08		2.37384e-06		1.86301e-06		2.24825e-07		3.24962e-07		4.20298e-07		7.4526e-07		5.41888e-08		1.00013e-08		1.41322e-08		1.56734e-08		2.98056e-08		1.16411e-09		0.000166667
	7.53554	0.00332611		0.000161368	1.90945e-06		2.31192e-06		6.5619e-08		2.37754e-06		1.87113e-06		2.24856e-07		3.25248e-07		4.21734e-07		7.46982e-07		5.45144e-08		1.00031e-08		1.41478e-08		1.57318e-08		2.98796e-08		1.1714e-09		0.000166667
	7.55103	0.00332609		0.000161362	1.91011e-06		2.3155e-06		6.57242e-08		2.38122e-06		1.87926e-06		2.24887e-07		3.25532e-07		4.23171e-07		7.48704e-07		5.48411e-08		1.0005e-08		1.41633e-08		1.57902e-08		2.99535e-08		1.17871e-09		0.000166667
	7.56654	0.00332608		0.000161356	1.91076e-06		2.31907e-06		6.58292e-08		2.3849e-06		1.88742e-06		2.24918e-07		3.25815e-07		4.2461e-07		7.50425e-07		5.51692e-08		1.00069e-08		1.41788e-08		1.58488e-08		3.00275e-08		1.18605e-09		0.000166667
	7.58204	0.00332606		0.000161349	1.91141e-06		2.32263e-06		6.59338e-08		2.38856e-06		1.89558e-06		2.24948e-07		3.26097e-07		4.26048e-07		7.52145e-07		5.54982e-08		1.00088e-08		1.41942e-08		1.59073e-08		3.01015e-08		1.19342e-09		0.000166667
	7.59755	0.00332605		0.000161343	1.91206e-06		2.32618e-06		6.60383e-08		2.39222e-06		1.90376e-06		2.24979e-07		3.26377e-07		4.27489e-07		7.53866e-07		5.58288e-08		1.00106e-08		1.42095e-08		1.5966e-08		3.01755e-08		1.20083e-09		0.000166667
	7.61304	0.00332603		0.000161337	1.9127e-06		2.32972e-06		6.61423e-08		2.39586e-06		1.91194e-06		2.25009e-07		3.26656e-07		4.28927e-07		7.55582e-07		5.61598e-08		1.00124e-08		1.42248e-08		1.60246e-08		3.02494e-08		1.20824e-09		0.000166667
	7.62854	0.00332602		0.000161331	1.91334e-06		2.33325e-06		6.62461e-08		2.3995e-06		1.92015e-06		2.25039e-07		3.26933e-07		4.30367e-07		7.573e-07		5.64923e-08		1.00143e-08		1.424e-08		1.60833e-08		3.03233e-08		1.2157e-09		0.000166667
	7.64406	0.00332601		0.000161325	1.91397e-06		2.33678e-06		6.63498e-08		2.40313e-06		1.92837e-06		2.25068e-07		3.2721e-07		4.31809e-07		7.59018e-07		5.68262e-08		1.00161e-08		1.42551e-08		1.61421e-08		3.03973e-08		1.22319e-09		0.000166667
	7.65956	0.00332599		0.000161319	1.91461e-06		2.34029e-06		6.6453e-08		2.40674e-06		1.9366e-06		2.25098e-07		3.27484e-07		4.33249e-07		7.60733e-07		5.71608e-08		1.00179e-08		1.42702e-08		1.62009e-08		3.04711e-08		1.23069e-09		0.000166667
	7.67507	0.00332598		0.000161313	1.91524e-06		2.3438e-06		6.6556e-08		2.41035e-06		1.94484e-06		2.25127e-07		3.27758e-07		4.3469e-07		7.62448e-07		5.74967e-08		1.00196e-08		1.42853e-08		1.62597e-08		3.0545e-08		1.23823e-09		0.000166667
	7.69056	0.00332596		0.000161307	1.91586e-06		2.34729e-06		6.66587e-08		2.41395e-06		1.95309e-06		2.25156e-07		3.2803e-07		4.36131e-07		7.64161e-07		5.78336e-08		1.00214e-08		1.43002e-08		1.63186e-08		3.06188e-08		1.24579e-09		0.000166667
	7.70606	0.00332595		0.000161301	1.91648e-06		2.35077e-06		6.67611e-08		2.41753e-06		1.96136e-06		2.25184e-07		3.283e-07		4.37572e-07		7.65873e-07		5.81714e-08		1.00232e-08		1.43151e-08		1.63775e-08		3.06926e-08		1.25337e-09		0.000166667
	7.72157	0.00332593		0.000161295	1.9171e-06		2.35425e-06		6.68632e-08		2.42111e-06		1.96964e-06		2.25213e-07		3.2857e-07		4.39015e-07		7.67585e-07		5.85107e-08		1.00249e-08		1.433e-08		1.64365e-08		3.07664e-08		1.26099e-09		0.000166667
	7.73707	0.00332592		0.000161289	1.91772e-06		2.35771e-06		6.69651e-08		2.42468e-06		1.97793e-06		2.25241e-07		3.28838e-07		4.40458e-07		7.69296e-07		5.88512e-08		1.00267e-08		1.43448e-08		1.64955e-08		3.08402e-08		1.26864e-09		0.000166667
	7.75257	0.0033259		0.000161283	1.91833e-06		2.36116e-06		6.70667e-08		2.42823e-06		1.98623e-06		2.25269e-07		3.29105e-07		4.419e-07		7.71004e-07		5.91923e-08		1.00284e-08		1.43595e-08		1.65545e-08		3.0914e-08		1.2763e-09		0.000166667
	7.76806	0.00332589		0.000161277	1.91894e-06		2.36461e-06		6.71679e-08		2.43178e-06		1.99455e-06		2.25297e-07		3.2937e-07		4.43343e-07		7.72713e-07		5.95348e-08		1.00301e-08		1.43741e-08		1.66136e-08		3.09877e-08		1.284e-09		0.000166667
	7.78357	0.00332587		0.000161271	1.91955e-06		2.36805e-06		6.7269e-08		2.43531e-06		2.00288e-06		2.25325e-07		3.29634e-07		4.44787e-07		7.74421e-07		5.98786e-08		1.00318e-08		1.43887e-08		1.66727e-08		3.10614e-08		1.29173e-09		0.000166667
	7.79907	0.00332586		0.000161265	1.92015e-06		2.37147e-06		6.73697e-08		2.43884e-06		2.01122e-06		2.25352e-07		3.29897e-07		4.4623e-07		7.76127e-07		6.02233e-08		1.00335e-08		1.44033e-08		1.67319e-08		3.11351e-08		1.29948e-09		0.000166667
	7.81458	0.00332584		0.000161259	1.92075e-06		2.37489e-06		6.74702e-08		2.44236e-06		2.01958e-06		2.25379e-07		3.30159e-07		4.47675e-07		7.77833e-07		6.05692e-08		1.00352e-08		1.44178e-08		1.67911e-08		3.12088e-08		1.30727e-09		0.000166667
	7.8301	0.00332583		0.000161253	1.92135e-06		2.3783e-06		6.75705e-08		2.44587e-06		2.02796e-06		2.25406e-07		3.30419e-07		4.4912e-07		7.7954e-07		6.09166e-08		1.00368e-08		1.44322e-08		1.68504e-08		3.12826e-08		1.31508e-09		0.000166667
	7.84558	0.00332582		0.000161247	1.92194e-06		2.38169e-06		6.76703e-08		2.44936e-06		2.03633e-06		2.25433e-07		3.30678e-07		4.50563e-07		7.81241e-07		6.12643e-08		1.00385e-08		1.44465e-08		1.69096e-08		3.13561e-08		1.32291e-09		0.000166667
	7.86109	0.0033258		0.000161241	1.92253e-06		2.38508e-06		6.777e-08		2.45285e-06		2.04472e-06		2.25459e-07		3.30936e-07		4.52009e-07		7.82944e-07		6.16136e-08		1.00401e-08		1.44609e-08		1.69689e-08		3.14298e-08		1.33078e-09		0.000166667
	7.87659	0.00332579		0.000161236	1.92312e-06		2.38846e-06		6.78693e-08		2.45633e-06		2.05313e-06		2.25486e-07		3.31192e-07		4.53454e-07		7.84646e-07		6.1964e-08		1.00418e-08		1.44751e-08		1.70283e-08		3.15034e-08		1.33867e-09		0.000166667
	7.89209	0.00332577		0.00016123	1.9237e-06		2.39183e-06		6.79684e-08		2.4598e-06		2.06154e-06		2.25512e-07		3.31447e-07		4.54899e-07		7.86346e-07		6.23154e-08		1.00434e-08		1.44893e-08		1.70877e-08		3.1577e-08		1.34659e-09		0.000166667
	7.9076	0.00332576		0.000161224	1.92428e-06		2.39519e-06		6.80672e-08		2.46326e-06		2.06998e-06		2.25538e-07		3.31701e-07		4.56346e-07		7.88047e-07		6.26681e-08		1.0045e-08		1.45034e-08		1.71471e-08		3.16506e-08		1.35454e-09		0.000166667
	7.92311	0.00332574		0.000161218	1.92486e-06		2.39854e-06		6.81658e-08		2.46671e-06		2.07842e-06		2.25563e-07		3.31954e-07		4.57792e-07		7.89746e-07		6.3022e-08		1.00466e-08		1.45175e-08		1.72067e-08		3.17242e-08		1.36252e-09		0.000166667
	7.93862	0.00332573		0.000161212	1.92543e-06		2.40189e-06		6.82641e-08		2.47015e-06		2.08688e-06		2.25589e-07		3.32205e-07		4.59239e-07		7.91444e-07		6.3377e-08		1.00482e-08		1.45315e-08		1.72662e-08		3.17977e-08		1.37052e-09		0.000166667
	7.95412	0.00332571		0.000161206	1.926e-06		2.40522e-06		6.83621e-08		2.47358e-06		2.09534e-06		2.25614e-07		3.32455e-07		4.60685e-07		7.93141e-07		6.37329e-08		1.00497e-08		1.45455e-08		1.73257e-08		3.18712e-08		1.37855e-09		0.000166667
	7.96961	0.0033257		0.000161201	1.92657e-06		2.40854e-06		6.84597e-08		2.477e-06		2.10382e-06		2.25639e-07		3.32704e-07		4.62131e-07		7.94835e-07		6.40898e-08		1.00513e-08		1.45594e-08		1.73853e-08		3.19447e-08		1.3866e-09		0.000166667
	7.98512	0.00332568		0.000161195	1.92714e-06		2.41185e-06		6.85572e-08		2.48041e-06		2.11231e-06		2.25664e-07		3.32952e-07		4.63579e-07		7.9653e-07		6.44481e-08		1.00529e-08		1.45732e-08		1.74449e-08		3.20182e-08		1.39469e-09		0.000166667
	8.00061	0.00332567		0.000161189	1.9277e-06		2.41515e-06		6.86543e-08		2.48381e-06		2.12081e-06		2.25689e-07		3.33198e-07		4.65025e-07		7.98223e-07		6.48073e-08		1.00544e-08		1.4587e-08		1.75046e-08		3.20916e-08		1.4028e-09		0.000166667
	8.01612	0.00332565		0.000161183	1.92826e-06		2.41845e-06		6.87513e-08		2.4872e-06		2.12933e-06		2.25713e-07		3.33443e-07		4.66474e-07		7.99917e-07		6.51679e-08		1.00559e-08		1.46007e-08		1.75643e-08		3.2165e-08		1.41095e-09		0.000166667
	8.03163	0.00332564		0.000161178	1.92882e-06		2.42174e-06		6.88479e-08		2.49058e-06		2.13785e-06		2.25738e-07		3.33687e-07		4.67922e-07		8.01609e-07		6.55296e-08		1.00575e-08		1.46144e-08		1.7624e-08		3.22385e-08		1.41912e-09		0.000166667
	8.04713	0.00332562		0.000161172	1.92937e-06		2.42501e-06		6.89443e-08		2.49396e-06		2.14639e-06		2.25762e-07		3.3393e-07		4.69369e-07		8.03299e-07		6.58922e-08		1.0059e-08		1.4628e-08		1.76838e-08		3.23118e-08		1.42731e-09		0.000166667
	8.06262	0.00332561		0.000161166	1.92992e-06		2.42828e-06		6.90403e-08		2.49732e-06		2.15494e-06		2.25786e-07		3.34171e-07		4.70817e-07		8.04988e-07		6.62559e-08		1.00605e-08		1.46416e-08		1.77436e-08		3.23852e-08		1.43553e-09		0.000166667
	8.07813	0.0033256		0.000161161	1.93047e-06		2.43153e-06		6.91362e-08		2.50067e-06		2.1635e-06		2.2581e-07		3.34412e-07		4.72265e-07		8.06677e-07		6.6621e-08		1.0062e-08		1.46551e-08		1.78035e-08		3.24585e-08		1.44379e-09		0.000166667
	8.09364	0.00332558		0.000161155	1.93102e-06		2.43478e-06		6.92317e-08		2.50401e-06		2.17208e-06		2.25833e-07		3.34651e-07		4.73714e-07		8.08365e-07		6.69871e-08		1.00635e-08		1.46685e-08		1.78633e-08		3.25319e-08		1.45207e-09		0.000166667
	8.10915	0.00332557		0.000161149	1.93156e-06		2.43802e-06		6.93271e-08		2.50735e-06		2.18067e-06		2.25857e-07		3.34889e-07		4.75164e-07		8.10052e-07		6.73545e-08		1.00649e-08		1.46819e-08		1.79233e-08		3.26052e-08		1.46038e-09		0.000166667
	8.12463	0.00332555		0.000161144	1.9321e-06		2.44125e-06		6.9422e-08		2.51067e-06		2.18926e-06		2.2588e-07		3.35125e-07		4.7661e-07		8.11736e-07		6.77223e-08		1.00664e-08		1.46952e-08		1.79832e-08		3.26784e-08		1.46871e-09		0.000166667
	8.14014	0.00332554		0.000161138	1.93263e-06		2.44447e-06		6.95168e-08		2.51399e-06		2.19787e-06		2.25903e-07		3.35361e-07		4.7806e-07		8.13421e-07		6.8092e-08		1.00679e-08		1.47085e-08		1.80432e-08		3.27517e-08		1.47707e-09		0.000166667
	8.15565	0.00332552		0.000161132	1.93317e-06		2.44768e-06		6.96113e-08		2.5173e-06		2.2065e-06		2.25926e-07		3.35595e-07		4.7951e-07		8.15105e-07		6.84627e-08		1.00693e-08		1.47218e-08		1.81032e-08		3.2825e-08		1.48547e-09		0.000166667
	8.17115	0.00332551		0.000161127	1.9337e-06		2.45089e-06		6.97055e-08		2.52059e-06		2.21513e-06		2.25948e-07		3.35829e-07		4.80959e-07		8.16788e-07		6.88343e-08		1.00707e-08		1.47349e-08		1.81633e-08		3.28982e-08		1.49389e-09		0.000166667
	8.18665	0.00332549		0.000161121	1.93423e-06		2.45408e-06		6.97994e-08		2.52388e-06		2.22377e-06		2.25971e-07		3.36061e-07		4.82407e-07		8.18468e-07		6.92069e-08		1.00722e-08		1.4748e-08		1.82233e-08		3.29713e-08		1.50233e-09		0.000166667
	8.20216	0.00332548		0.000161115	1.93475e-06		2.45726e-06		6.98931e-08		2.52716e-06		2.23243e-06		2.25993e-07		3.36292e-07		4.83858e-07		8.20149e-07		6.95811e-08		1.00736e-08		1.47611e-08		1.82835e-08		3.30446e-08		1.51081e-09		0.000166667
	8.21766	0.00332546		0.00016111	1.93527e-06		2.46044e-06		6.99865e-08		2.53042e-06		2.2411e-06		2.26015e-07		3.36521e-07		4.85307e-07		8.21828e-07		6.9956e-08		1.0075e-08		1.47741e-08		1.83436e-08		3.31177e-08		1.51931e-09		0.000166667
	8.23315	0.00332545		0.000161104	1.93579e-06		2.4636e-06		7.00796e-08		2.53368e-06		2.24977e-06		2.26037e-07		3.3675e-07		4.86756e-07		8.23506e-07		7.03321e-08		1.00764e-08		1.47871e-08		1.84037e-08		3.31908e-08		1.52784e-09		0.000166667
	8.24866	0.00332543		0.000161099	1.93631e-06		2.46676e-06		7.01725e-08		2.53693e-06		2.25846e-06		2.26059e-07		3.36977e-07		4.88206e-07		8.25183e-07		7.07093e-08		1.00778e-08		1.48e-08		1.84639e-08		3.32639e-08		1.5364e-09		0.000166667
	8.26417	0.00332542		0.000161093	1.93683e-06		2.46991e-06		7.02652e-08		2.54017e-06		2.26717e-06		2.2608e-07		3.37203e-07		4.89657e-07		8.2686e-07		7.1088e-08		1.00791e-08		1.48128e-08		1.85242e-08		3.3337e-08		1.54499e-09		0.000166667
	8.27967	0.00332541		0.000161088	1.93734e-06		2.47305e-06		7.03576e-08		2.54341e-06		2.27589e-06		2.26102e-07		3.37429e-07		4.91107e-07		8.28536e-07		7.14676e-08		1.00805e-08		1.48256e-08		1.85845e-08		3.34101e-08		1.55361e-09		0.000166667
	8.29517	0.00332539		0.000161082	1.93785e-06		2.47618e-06		7.04496e-08		2.54663e-06		2.28461e-06		2.26123e-07		3.37653e-07		4.92557e-07		8.3021e-07		7.18482e-08		1.00819e-08		1.48383e-08		1.86448e-08		3.34831e-08		1.56225e-09		0.000166667
	8.31068	0.00332538		0.000161077	1.93835e-06		2.4793e-06		7.05415e-08		2.54984e-06		2.29335e-06		2.26144e-07		3.37876e-07		4.94008e-07		8.31883e-07		7.22301e-08		1.00832e-08		1.4851e-08		1.87052e-08		3.35562e-08		1.57092e-09		0.000166667
	8.32619	0.00332536		0.000161071	1.93886e-06		2.48241e-06		7.06331e-08		2.55305e-06		2.30211e-06		2.26165e-07		3.38097e-07		4.95459e-07		8.33556e-07		7.26132e-08		1.00845e-08		1.48637e-08		1.87656e-08		3.36292e-08		1.57963e-09		0.000166667
	8.34169	0.00332535		0.000161066	1.93936e-06		2.48551e-06		7.07244e-08		2.55624e-06		2.31086e-06		2.26186e-07		3.38318e-07		4.96909e-07		8.35227e-07		7.29972e-08		1.00859e-08		1.48762e-08		1.88259e-08		3.37022e-08		1.58835e-09		0.000166667
	8.35719	0.00332533		0.00016106	1.93986e-06		2.48861e-06		7.08154e-08		2.55942e-06		2.31963e-06		2.26207e-07		3.38537e-07		4.98359e-07		8.36897e-07		7.33823e-08		1.00872e-08		1.48888e-08		1.88864e-08		3.37751e-08		1.59711e-09		0.000166667
	8.37269	0.00332532		0.000161055	1.94035e-06		2.49169e-06		7.09062e-08		2.5626e-06		2.32842e-06		2.26227e-07		3.38756e-07		4.9981e-07		8.38566e-07		7.37686e-08		1.00885e-08		1.49012e-08		1.89468e-08		3.38481e-08		1.60589e-09		0.000166667
	8.38819	0.0033253		0.00016105	1.94085e-06		2.49477e-06		7.09967e-08		2.56576e-06		2.33721e-06		2.26247e-07		3.38973e-07		5.0126e-07		8.40233e-07		7.41559e-08		1.00898e-08		1.49136e-08		1.90073e-08		3.39209e-08		1.6147e-09		0.000166667
	8.40369	0.00332529		0.000161044	1.94134e-06		2.49784e-06		7.1087e-08		2.56892e-06		2.34601e-06		2.26267e-07		3.39189e-07		5.02711e-07		8.419e-07		7.45444e-08		1.00911e-08		1.4926e-08		1.90678e-08		3.39938e-08		1.62354e-09		0.000166667
	8.4192	0.00332527		0.000161039	1.94182e-06		2.50089e-06		7.1177e-08		2.57207e-06		2.35483e-06		2.26287e-07		3.39405e-07		5.04162e-07		8.43566e-07		7.49341e-08		1.00924e-08		1.49383e-08		1.91284e-08		3.40667e-08		1.63241e-09		0.000166667
	8.43469	0.00332526		0.000161033	1.94231e-06		2.50394e-06		7.12667e-08		2.57521e-06		2.36365e-06		2.26307e-07		3.39618e-07		5.05611e-07		8.4523e-07		7.53246e-08		1.00937e-08		1.49506e-08		1.91889e-08		3.41395e-08		1.6413e-09		0.000166667
	8.45019	0.00332524		0.000161028	1.94279e-06		2.50698e-06		7.13562e-08		2.57834e-06		2.37249e-06		2.26327e-07		3.39831e-07		5.07063e-07		8.46894e-07		7.57166e-08		1.00949e-08		1.49628e-08		1.92495e-08		3.42123e-08		1.65022e-09		0.000166667
	8.46571	0.00332523		0.000161023	1.94327e-06		2.51002e-06		7.14455e-08		2.58146e-06		2.38135e-06		2.26346e-07		3.40043e-07		5.08514e-07		8.48558e-07		7.61099e-08		1.00962e-08		1.4975e-08		1.93102e-08		3.42852e-08		1.65918e-09		0.000166667
	8.48121	0.00332522		0.000161017	1.94375e-06		2.51304e-06		7.15345e-08		2.58457e-06		2.39021e-06		2.26365e-07		3.40254e-07		5.09965e-07		8.5022e-07		7.65041e-08		1.00974e-08		1.49871e-08		1.93709e-08		3.4358e-08		1.66816e-09		0.000166667
	8.49671	0.0033252		0.000161012	1.94423e-06		2.51605e-06		7.16232e-08		2.58768e-06		2.39908e-06		2.26385e-07		3.40464e-07		5.11416e-07		8.5188e-07		7.68993e-08		1.00987e-08		1.49991e-08		1.94316e-08		3.44307e-08		1.67717e-09		0.000166667
	8.51221	0.00332519		0.000161007	1.9447e-06		2.51906e-06		7.17117e-08		2.59077e-06		2.40796e-06		2.26404e-07		3.40673e-07		5.12867e-07		8.5354e-07		7.72958e-08		1.00999e-08		1.50111e-08		1.94923e-08		3.45034e-08		1.68621e-09		0.000166667
	8.52771	0.00332517		0.000161001	1.94517e-06		2.52206e-06		7.17999e-08		2.59385e-06		2.41685e-06		2.26422e-07		3.4088e-07		5.14317e-07		8.55197e-07		7.76931e-08		1.01011e-08		1.50231e-08		1.9553e-08		3.45761e-08		1.69527e-09		0.000166667
	8.54321	0.00332516		0.000160996	1.94564e-06		2.52504e-06		7.18878e-08		2.59693e-06		2.42576e-06		2.26441e-07		3.41087e-07		5.15768e-07		8.56855e-07		7.80918e-08		1.01024e-08		1.5035e-08		1.96138e-08		3.46488e-08		1.70436e-09		0.000166667
	8.55872	0.00332514		0.000160991	1.94611e-06		2.52802e-06		7.19756e-08		2.6e-06		2.43468e-06		2.2646e-07		3.41292e-07		5.1722e-07		8.58512e-07		7.84918e-08		1.01036e-08		1.50469e-08		1.96746e-08		3.47215e-08		1.71349e-09		0.000166667
	8.57422	0.00332513		0.000160985	1.94657e-06		2.53099e-06		7.2063e-08		2.60306e-06		2.4436e-06		2.26478e-07		3.41497e-07		5.1867e-07		8.60167e-07		7.88925e-08		1.01048e-08		1.50587e-08		1.97354e-08		3.47941e-08		1.72264e-09		0.000166667
	8.58972	0.00332511		0.00016098	1.94703e-06		2.53396e-06		7.21502e-08		2.60611e-06		2.45254e-06		2.26496e-07		3.417e-07		5.20121e-07		8.61821e-07		7.92946e-08		1.0106e-08		1.50704e-08		1.97963e-08		3.48667e-08		1.73182e-09		0.000166667
	8.60522	0.0033251		0.000160975	1.94749e-06		2.53691e-06		7.22371e-08		2.60915e-06		2.46148e-06		2.26514e-07		3.41903e-07		5.21572e-07		8.63474e-07		7.96977e-08		1.01071e-08		1.50821e-08		1.98572e-08		3.49393e-08		1.74102e-09		0.000166667
	8.62074	0.00332508		0.00016097	1.94795e-06		2.53986e-06		7.23239e-08		2.61218e-06		2.47045e-06		2.26532e-07		3.42104e-07		5.23024e-07		8.65128e-07		8.01023e-08		1.01083e-08		1.50938e-08		1.99181e-08		3.50119e-08		1.75026e-09		0.000166667
	8.63623	0.00332507		0.000160965	1.9484e-06		2.54279e-06		7.24103e-08		2.6152e-06		2.47941e-06		2.2655e-07		3.42304e-07		5.24474e-07		8.66778e-07		8.05074e-08		1.01095e-08		1.51054e-08		1.9979e-08		3.50844e-08		1.75952e-09		0.000166667
	8.65173	0.00332505		0.000160959	1.94885e-06		2.54572e-06		7.24965e-08		2.61822e-06		2.48839e-06		2.26568e-07		3.42504e-07		5.25924e-07		8.68428e-07		8.0914e-08		1.01107e-08		1.5117e-08		2.004e-08		3.51569e-08		1.76881e-09		0.000166667
	8.66725	0.00332504		0.000160954	1.9493e-06		2.54864e-06		7.25825e-08		2.62122e-06		2.49739e-06		2.26585e-07		3.42702e-07		5.27377e-07		8.70079e-07		8.13221e-08		1.01118e-08		1.51285e-08		2.0101e-08		3.52295e-08		1.77814e-09		0.000166667
	8.68276	0.00332503		0.000160949	1.94975e-06		2.55155e-06		7.26682e-08		2.62422e-06		2.5064e-06		2.26603e-07		3.429e-07		5.28828e-07		8.71727e-07		8.17309e-08		1.0113e-08		1.514e-08		2.0162e-08		3.5302e-08		1.78749e-09		0.000166667
	8.69826	0.00332501		0.000160944	1.95019e-06		2.55445e-06		7.27537e-08		2.62721e-06		2.51541e-06		2.2662e-07		3.43096e-07		5.30278e-07		8.73374e-07		8.21409e-08		1.01141e-08		1.51514e-08		2.02231e-08		3.53744e-08		1.79687e-09		0.000166667
	8.71375	0.003325		0.000160939	1.95063e-06		2.55735e-06		7.28388e-08		2.63019e-06		2.52443e-06		2.26637e-07		3.43291e-07		5.31728e-07		8.75019e-07		8.25516e-08		1.01152e-08		1.51627e-08		2.02841e-08		3.54468e-08		1.80627e-09		0.000166667
	8.72925	0.00332498		0.000160933	1.95107e-06		2.56023e-06		7.29237e-08		2.63315e-06		2.53346e-06		2.26654e-07		3.43485e-07		5.33178e-07		8.76663e-07		8.29636e-08		1.01163e-08		1.5174e-08		2.03452e-08		3.55192e-08		1.8157e-09		0.000166667
	8.74476	0.00332497		0.000160928	1.95151e-06		2.56311e-06		7.30084e-08		2.63612e-06		2.54251e-06		2.26671e-07		3.43679e-07		5.34629e-07		8.78308e-07		8.33771e-08		1.01175e-08		1.51853e-08		2.04063e-08		3.55916e-08		1.82517e-09		0.000166667
	8.76026	0.00332495		0.000160923	1.95195e-06		2.56598e-06		7.30929e-08		2.63907e-06		2.55156e-06		2.26688e-07		3.43871e-07		5.3608e-07		8.79951e-07		8.37916e-08		1.01186e-08		1.51965e-08		2.04674e-08		3.5664e-08		1.83466e-09		0.000166667
	8.77576	0.00332494		0.000160918	1.95238e-06		2.56884e-06		7.31771e-08		2.64201e-06		2.56062e-06		2.26704e-07		3.44062e-07		5.37529e-07		8.81592e-07		8.42069e-08		1.01197e-08		1.52077e-08		2.05286e-08		3.57363e-08		1.84417e-09		0.000166667
	8.79126	0.00332492		0.000160913	1.95281e-06		2.57169e-06		7.3261e-08		2.64495e-06		2.5697e-06		2.26721e-07		3.44253e-07		5.38979e-07		8.83232e-07		8.46235e-08		1.01208e-08		1.52188e-08		2.05897e-08		3.58086e-08		1.85372e-09		0.000166667
	8.80676	0.00332491		0.000160908	1.95324e-06		2.57453e-06		7.33447e-08		2.64787e-06		2.57878e-06		2.26737e-07		3.44442e-07		5.40429e-07		8.84871e-07		8.50413e-08		1.01218e-08		1.52299e-08		2.06509e-08		3.58808e-08		1.86329e-09		0.000166667
	8.82226	0.00332489		0.000160903	1.95367e-06		2.57736e-06		7.34282e-08		2.65079e-06		2.58788e-06		2.26753e-07		3.44631e-07		5.41879e-07		8.8651e-07		8.54602e-08		1.01229e-08		1.52409e-08		2.07122e-08		3.59531e-08		1.8729e-09		0.000166667
	8.83778	0.00332488		0.000160898	1.95409e-06		2.58019e-06		7.35114e-08		2.6537e-06		2.59699e-06		2.26769e-07		3.44818e-07		5.4333e-07		8.88148e-07		8.58804e-08		1.0124e-08		1.52519e-08		2.07734e-08		3.60254e-08		1.88254e-09		0.000166667
	8.85327	0.00332487		0.000160893	1.95451e-06		2.58301e-06		7.35944e-08		2.6566e-06		2.6061e-06		2.26785e-07		3.45004e-07		5.44779e-07		8.89784e-07		8.63014e-08		1.0125e-08		1.52629e-08		2.08347e-08		3.60976e-08		1.89219e-09		0.000166667
	8.86877	0.00332485		0.000160888	1.95493e-06		2.58582e-06		7.36771e-08		2.65949e-06		2.61523e-06		2.26801e-07		3.4519e-07		5.46228e-07		8.91418e-07		8.67235e-08		1.01261e-08		1.52737e-08		2.0896e-08		3.61697e-08		1.90188e-09		0.000166667
	8.88428	0.00332484		0.000160883	1.95535e-06		2.58862e-06		7.37596e-08		2.66238e-06		2.62437e-06		2.26816e-07		3.45375e-07		5.47678e-07		8.93053e-07		8.7147e-08		1.01272e-08		1.52846e-08		2.09573e-08		3.62419e-08		1.9116e-09		0.000166667
	8.89979	0.00332482		0.000160878	1.95577e-06		2.59141e-06		7.38419e-08		2.66526e-06		2.63352e-06		2.26832e-07		3.45558e-07		5.49129e-07		8.94687e-07		8.7572e-08		1.01282e-08		1.52954e-08		2.10187e-08		3.63141e-08		1.92136e-09		0.000166667
	8.91528	0.00332481		0.000160873	1.95618e-06		2.5942e-06		7.39238e-08		2.66812e-06		2.64267e-06		2.26847e-07		3.45741e-07		5.50577e-07		8.96318e-07		8.79972e-08		1.01292e-08		1.53061e-08		2.108e-08		3.63861e-08		1.93112e-09		0.000166667
	8.93079	0.00332479		0.000160868	1.95659e-06		2.59697e-06		7.40057e-08		2.67098e-06		2.65185e-06		2.26862e-07		3.45923e-07		5.52027e-07		8.9795e-07		8.84243e-08		1.01303e-08		1.53169e-08		2.11414e-08		3.64583e-08		1.94093e-09		0.000166667
	8.9463	0.00332478		0.000160863	1.957e-06		2.59974e-06		7.40872e-08		2.67383e-06		2.66103e-06		2.26878e-07		3.46104e-07		5.53477e-07		8.9958e-07		8.88522e-08		1.01313e-08		1.53275e-08		2.12028e-08		3.65304e-08		1.95077e-09		0.000166667
	8.9618	0.00332476		0.000160858	1.95741e-06		2.6025e-06		7.41685e-08		2.67667e-06		2.67021e-06		2.26893e-07		3.46284e-07		5.54925e-07		9.01208e-07		8.92811e-08		1.01323e-08		1.53381e-08		2.12642e-08		3.66024e-08		1.96062e-09		0.000166667
	8.9773	0.00332475		0.000160853	1.95782e-06		2.60525e-06		7.42495e-08		2.6795e-06		2.67941e-06		2.26907e-07		3.46463e-07		5.56374e-07		9.02837e-07		8.97113e-08		1.01333e-08		1.53487e-08		2.13257e-08		3.66744e-08		1.97052e-09		0.000166667
	8.99279	0.00332473		0.000160848	1.95822e-06		2.608e-06		7.43303e-08		2.68233e-06		2.68861e-06		2.26922e-07		3.46641e-07		5.57822e-07		9.04462e-07		9.01423e-08		1.01343e-08		1.53592e-08		2.13871e-08		3.67463e-08		1.98043e-09		0.000166667
	9.00831	0.00332472		0.000160843	1.95862e-06		2.61073e-06		7.44109e-08		2.68514e-06		2.69784e-06		2.26937e-07		3.46818e-07		5.59271e-07		9.06089e-07		9.0575e-08		1.01353e-08		1.53697e-08		2.14486e-08		3.68184e-08		1.99038e-09		0.000166667
	9.02381	0.0033247		0.000160838	1.95902e-06		2.61346e-06		7.44912e-08		2.68795e-06		2.70707e-06		2.26951e-07		3.46994e-07		5.60719e-07		9.07713e-07		9.10085e-08		1.01363e-08		1.53801e-08		2.15101e-08		3.68903e-08		2.00036e-09		0.000166667
	9.03932	0.00332469		0.000160833	1.95942e-06		2.61618e-06		7.45713e-08		2.69075e-06		2.71631e-06		2.26966e-07		3.47169e-07		5.62168e-07		9.09338e-07		9.14433e-08		1.01373e-08		1.53905e-08		2.15717e-08		3.69622e-08		2.01037e-09		0.000166667
	9.05482	0.00332468		0.000160828	1.95981e-06		2.61889e-06		7.46512e-08		2.69354e-06		2.72556e-06		2.2698e-07		3.47344e-07		5.63616e-07		9.10959e-07		9.18789e-08		1.01382e-08		1.54009e-08		2.16332e-08		3.70341e-08		2.02039e-09		0.000166667
	9.07032	0.00332466		0.000160823	1.96021e-06		2.62159e-06		7.47308e-08		2.69632e-06		2.73482e-06		2.26994e-07		3.47517e-07		5.65064e-07		9.12581e-07		9.23159e-08		1.01392e-08		1.54112e-08		2.16948e-08		3.7106e-08		2.03046e-09		0.000166667
	9.08581	0.00332465		0.000160818	1.9606e-06		2.62429e-06		7.48101e-08		2.6991e-06		2.74407e-06		2.27008e-07		3.4769e-07		5.6651e-07		9.142e-07		9.27534e-08		1.01401e-08		1.54214e-08		2.17563e-08		3.71778e-08		2.04054e-09		0.000166667
	9.10132	0.00332463		0.000160814	1.96099e-06		2.62697e-06		7.48893e-08		2.70186e-06		2.75336e-06		2.27022e-07		3.47862e-07		5.67958e-07		9.15819e-07		9.31927e-08		1.01411e-08		1.54316e-08		2.1818e-08		3.72496e-08		2.05066e-09		0.000166667
	9.11682	0.00332462		0.000160809	1.96137e-06		2.62965e-06		7.49682e-08		2.70462e-06		2.76264e-06		2.27036e-07		3.48032e-07		5.69405e-07		9.17437e-07		9.3633e-08		1.0142e-08		1.54418e-08		2.18796e-08		3.73214e-08		2.06081e-09		0.000166667
	9.13232	0.0033246		0.000160804	1.96176e-06		2.63232e-06		7.50468e-08		2.70737e-06		2.77194e-06		2.2705e-07		3.48202e-07		5.70852e-07		9.19054e-07		9.40743e-08		1.0143e-08		1.54519e-08		2.19412e-08		3.73932e-08		2.07098e-09		0.000166667
	9.14782	0.00332459		0.000160799	1.96214e-06		2.63499e-06		7.51252e-08		2.71011e-06		2.78125e-06		2.27063e-07		3.48371e-07		5.72298e-07		9.2067e-07		9.45167e-08		1.01439e-08		1.5462e-08		2.20029e-08		3.74649e-08		2.08118e-09		0.000166667
	9.16332	0.00332457		0.000160794	1.96252e-06		2.63764e-06		7.52034e-08		2.71284e-06		2.79056e-06		2.27077e-07		3.4854e-07		5.73745e-07		9.22284e-07		9.49602e-08		1.01448e-08		1.54721e-08		2.20645e-08		3.75366e-08		2.09142e-09		0.000166667
	9.17882	0.00332456		0.000160789	1.9629e-06		2.64029e-06		7.52814e-08		2.71557e-06		2.79989e-06		2.2709e-07		3.48707e-07		5.75191e-07		9.23898e-07		9.5405e-08		1.01458e-08		1.54821e-08		2.21262e-08		3.76083e-08		2.10168e-09		0.000166667
	9.19433	0.00332454		0.000160785	1.96328e-06		2.64293e-06		7.53592e-08		2.71829e-06		2.80923e-06		2.27103e-07		3.48873e-07		5.76638e-07		9.25511e-07		9.58509e-08		1.01467e-08		1.5492e-08		2.2188e-08		3.768e-08		2.11197e-09		0.000166667
	9.20984	0.00332453		0.00016078	1.96365e-06		2.64556e-06		7.54367e-08		2.72099e-06		2.81858e-06		2.27116e-07		3.49039e-07		5.78084e-07		9.27123e-07		9.6298e-08		1.01476e-08		1.55019e-08		2.22497e-08		3.77516e-08		2.12229e-09		0.000166667
	9.22535	0.00332451		0.000160775	1.96403e-06		2.64818e-06		7.5514e-08		2.7237e-06		2.82794e-06		2.27129e-07		3.49204e-07		5.7953e-07		9.28734e-07		9.67462e-08		1.01485e-08		1.55118e-08		2.23115e-08		3.78233e-08		2.13264e-09		0.000166667
	9.24084	0.0033245		0.00016077	1.9644e-06		2.6508e-06		7.5591e-08		2.72639e-06		2.8373e-06		2.27142e-07		3.49368e-07		5.80976e-07		9.30343e-07		9.71953e-08		1.01494e-08		1.55216e-08		2.23732e-08		3.78948e-08		2.14302e-09		0.000166667
	9.25635	0.00332449		0.000160766	1.96477e-06		2.6534e-06		7.56678e-08		2.72907e-06		2.84667e-06		2.27155e-07		3.49531e-07		5.82421e-07		9.31952e-07		9.76457e-08		1.01503e-08		1.55314e-08		2.2435e-08		3.79664e-08		2.15342e-09		0.000166667
	9.27186	0.00332447		0.000160761	1.96514e-06		2.656e-06		7.57445e-08		2.73175e-06		2.85606e-06		2.27168e-07		3.49693e-07		5.83867e-07		9.3356e-07		9.80973e-08		1.01512e-08		1.55411e-08		2.24968e-08		3.8038e-08		2.16386e-09		0.000166667
	9.28735	0.00332446		0.000160756	1.9655e-06		2.6586e-06		7.58208e-08		2.73442e-06		2.86545e-06		2.2718e-07		3.49854e-07		5.85311e-07		9.35165e-07		9.85497e-08		1.0152e-08		1.55508e-08		2.25586e-08		3.81094e-08		2.17432e-09		0.000166667
	9.30287	0.00332444		0.000160751	1.96587e-06		2.66118e-06		7.5897e-08		2.73708e-06		2.87486e-06		2.27193e-07		3.50015e-07		5.86757e-07		9.36772e-07		9.90038e-08		1.01529e-08		1.55605e-08		2.26205e-08		3.8181e-08		2.18482e-09		0.000166667
	9.31836	0.00332443		0.000160747	1.96623e-06		2.66375e-06		7.59728e-08		2.73973e-06		2.88427e-06		2.27205e-07		3.50174e-07		5.882e-07		9.38374e-07		9.94582e-08		1.01538e-08		1.55701e-08		2.26823e-08		3.82524e-08		2.19533e-09		0.000166667
	9.33387	0.00332441		0.000160742	1.96659e-06		2.66632e-06		7.60485e-08		2.74237e-06		2.89369e-06		2.27217e-07		3.50333e-07		5.89645e-07		9.39978e-07		9.99144e-08		1.01546e-08		1.55797e-08		2.27442e-08		3.83239e-08		2.20589e-09		0.000166667
	9.34937	0.0033244		0.000160737	1.96695e-06		2.66889e-06		7.6124e-08		2.74501e-06		2.90313e-06		2.27229e-07		3.50491e-07		5.91089e-07		9.4158e-07		1.00371e-07		1.01555e-08		1.55892e-08		2.28061e-08		3.83953e-08		2.21646e-09		0.000166667
	9.36487	0.00332438		0.000160733	1.9673e-06		2.67144e-06		7.61992e-08		2.74764e-06		2.91257e-06		2.27241e-07		3.50649e-07		5.92532e-07		9.43181e-07		1.0083e-07		1.01563e-08		1.55987e-08		2.2868e-08		3.84667e-08		2.22707e-09		0.000166667
	9.38037	0.00332437		0.000160728	1.96766e-06		2.67398e-06		7.62742e-08		2.75026e-06		2.92202e-06		2.27253e-07		3.50805e-07		5.93975e-07		9.4478e-07		1.01289e-07		1.01572e-08		1.56081e-08		2.29299e-08		3.8538e-08		2.2377e-09		0.000166667
	9.39588	0.00332435		0.000160723	1.96801e-06		2.67652e-06		7.63489e-08		2.75287e-06		2.93148e-06		2.27265e-07		3.50961e-07		5.95418e-07		9.46379e-07		1.01749e-07		1.0158e-08		1.56175e-08		2.29918e-08		3.86094e-08		2.24837e-09		0.000166667
	9.41137	0.00332434		0.000160719	1.96836e-06		2.67905e-06		7.64234e-08		2.75547e-06		2.94094e-06		2.27277e-07		3.51115e-07		5.9686e-07		9.47975e-07		1.0221e-07		1.01588e-08		1.56269e-08		2.30537e-08		3.86806e-08		2.25905e-09		0.000166667
	9.42688	0.00332433		0.000160714	1.96871e-06		2.68157e-06		7.64978e-08		2.75807e-06		2.95042e-06		2.27289e-07		3.51269e-07		5.98304e-07		9.49573e-07		1.02673e-07		1.01597e-08		1.56362e-08		2.31157e-08		3.87519e-08		2.26978e-09		0.000166667
	9.44239	0.00332431		0.000160709	1.96906e-06		2.68409e-06		7.65719e-08		2.76066e-06		2.95992e-06		2.273e-07		3.51422e-07		5.99746e-07		9.51169e-07		1.03137e-07		1.01605e-08		1.56455e-08		2.31777e-08		3.88232e-08		2.28054e-09		0.000166667
	9.45789	0.0033243		0.000160705	1.96941e-06		2.68659e-06		7.66458e-08		2.76324e-06		2.96941e-06		2.27312e-07		3.51575e-07		6.01188e-07		9.52763e-07		1.03602e-07		1.01613e-08		1.56548e-08		2.32397e-08		3.88945e-08		2.29132e-09		0.000166667
	9.47342	0.00332428		0.0001607	1.96975e-06		2.6891e-06		7.67195e-08		2.76582e-06		2.97893e-06		2.27323e-07		3.51727e-07		6.02632e-07		9.54358e-07		1.04069e-07		1.01621e-08		1.5664e-08		2.33018e-08		3.89658e-08		2.30214e-09		0.000166667
	9.48891	0.00332427		0.000160696	1.9701e-06		2.69159e-06		7.67929e-08		2.76838e-06		2.98844e-06		2.27334e-07		3.51877e-07		6.04072e-07		9.55949e-07		1.04536e-07		1.01629e-08		1.56731e-08		2.33637e-08		3.90369e-08		2.31297e-09		0.000166667
	9.5044	0.00332425		0.000160691	1.97044e-06		2.69407e-06		7.68661e-08		2.77094e-06		2.99796e-06		2.27345e-07		3.52027e-07		6.05512e-07		9.57539e-07		1.05004e-07		1.01637e-08		1.56823e-08		2.34257e-08		3.9108e-08		2.32383e-09		0.000166667
	9.51991	0.00332424		0.000160687	1.97078e-06		2.69655e-06		7.6939e-08		2.77349e-06		3.00749e-06		2.27356e-07		3.52176e-07		6.06953e-07		9.59129e-07		1.05473e-07		1.01645e-08		1.56914e-08		2.34878e-08		3.91791e-08		2.33473e-09		0.000166667
	9.53542	0.00332422		0.000160682	1.97111e-06		2.69902e-06		7.70119e-08		2.77603e-06		3.01704e-06		2.27367e-07		3.52325e-07		6.08394e-07		9.60719e-07		1.05944e-07		1.01653e-08		1.57004e-08		2.35499e-08		3.92503e-08		2.34566e-09		0.000166667
	9.55092	0.00332421		0.000160677	1.97145e-06		2.70148e-06		7.70844e-08		2.77856e-06		3.02659e-06		2.27378e-07		3.52472e-07		6.09835e-07		9.62307e-07		1.06415e-07		1.01661e-08		1.57094e-08		2.36119e-08		3.93213e-08		2.35661e-09		0.000166667
	9.56642	0.00332419		0.000160673	1.97178e-06		2.70393e-06		7.71567e-08		2.78109e-06		3.03615e-06		2.27389e-07		3.52619e-07		6.11274e-07		9.63893e-07		1.06888e-07		1.01668e-08		1.57184e-08		2.3674e-08		3.93924e-08		2.36759e-09		0.000166667
	9.58192	0.00332418		0.000160668	1.97212e-06		2.70638e-06		7.72288e-08		2.78361e-06		3.04572e-06		2.274e-07		3.52765e-07		6.12713e-07		9.65478e-07		1.07362e-07		1.01676e-08		1.57273e-08		2.37361e-08		3.94634e-08		2.3786e-09		0.000166667
	9.59742	0.00332417		0.000160664	1.97245e-06		2.70882e-06		7.73007e-08		2.78612e-06		3.05529e-06		2.2741e-07		3.5291e-07		6.14152e-07		9.67063e-07		1.07837e-07		1.01684e-08		1.57362e-08		2.37982e-08		3.95344e-08		2.38963e-09		0.000166667
	9.61294	0.00332415		0.000160659	1.97278e-06		2.71125e-06		7.73724e-08		2.78862e-06		3.06489e-06		2.27421e-07		3.53055e-07		6.15592e-07		9.68647e-07		1.08313e-07		1.01691e-08		1.5745e-08		2.38603e-08		3.96054e-08		2.40071e-09		0.000166667
	9.62843	0.00332414		0.000160655	1.9731e-06		2.71367e-06		7.74438e-08		2.79112e-06		3.07448e-06		2.27431e-07		3.53199e-07		6.1703e-07		9.70229e-07		1.0879e-07		1.01699e-08		1.57539e-08		2.39224e-08		3.96763e-08		2.4118e-09		0.000166667
	9.64394	0.00332412		0.00016065	1.97343e-06		2.71609e-06		7.75151e-08		2.79361e-06		3.08409e-06		2.27441e-07		3.53342e-07		6.18469e-07		9.71811e-07		1.09269e-07		1.01706e-08		1.57626e-08		2.39846e-08		3.97472e-08		2.42293e-09		0.000166667
	9.65945	0.00332411		0.000160646	1.97375e-06		2.7185e-06		7.75861e-08		2.79609e-06		3.0937e-06		2.27451e-07		3.53484e-07		6.19907e-07		9.73391e-07		1.09748e-07		1.01714e-08		1.57714e-08		2.40468e-08		3.98181e-08		2.43409e-09		0.000166667
	9.67493	0.00332409		0.000160642	1.97408e-06		2.7209e-06		7.76568e-08		2.79856e-06		3.10331e-06		2.27462e-07		3.53626e-07		6.21343e-07		9.74968e-07		1.10228e-07		1.01721e-08		1.57801e-08		2.41089e-08		3.98889e-08		2.44526e-09		0.000166667
	9.69044	0.00332408		0.000160637	1.9744e-06		2.7233e-06		7.77274e-08		2.80102e-06		3.11294e-06		2.27472e-07		3.53766e-07		6.2278e-07		9.76546e-07		1.1071e-07		1.01729e-08		1.57887e-08		2.4171e-08		3.99598e-08		2.45647e-09		0.000166667
	9.70594	0.00332406		0.000160633	1.97472e-06		2.72568e-06		7.77978e-08		2.80348e-06		3.12259e-06		2.27481e-07		3.53907e-07		6.24217e-07		9.78124e-07		1.11193e-07		1.01736e-08		1.57973e-08		2.42333e-08		4.00306e-08		2.46772e-09		0.000166667
	9.72144	0.00332405		0.000160628	1.97503e-06		2.72806e-06		7.78679e-08		2.80593e-06		3.13223e-06		2.27491e-07		3.54046e-07		6.25653e-07		9.79699e-07		1.11676e-07		1.01743e-08		1.58059e-08		2.42954e-08		4.01014e-08		2.47899e-09		0.000166667
	9.73694	0.00332403		0.000160624	1.97535e-06		2.73043e-06		7.79378e-08		2.80837e-06		3.14189e-06		2.27501e-07		3.54184e-07		6.27089e-07		9.81273e-07		1.12161e-07		1.0175e-08		1.58145e-08		2.43576e-08		4.01721e-08		2.49028e-09		0.000166667
	9.75246	0.00332402		0.000160619	1.97566e-06		2.7328e-06		7.80076e-08		2.81081e-06		3.15156e-06		2.27511e-07		3.54322e-07		6.28526e-07		9.82848e-07		1.12648e-07		1.01757e-08		1.5823e-08		2.44199e-08		4.02429e-08		2.50162e-09		0.000166667
	9.76796	0.003324		0.000160615	1.97598e-06		2.73516e-06		7.80771e-08		2.81324e-06		3.16124e-06		2.2752e-07		3.54459e-07		6.29961e-07		9.8442e-07		1.13135e-07		1.01764e-08		1.58314e-08		2.44821e-08		4.03136e-08		2.51298e-09		0.000166667
	9.78346	0.00332399		0.000160611	1.97629e-06		2.73751e-06		7.81464e-08		2.81566e-06		3.17092e-06		2.2753e-07		3.54596e-07		6.31396e-07		9.85991e-07		1.13623e-07		1.01771e-08		1.58399e-08		2.45444e-08		4.03842e-08		2.52436e-09		0.000166667
	9.79896	0.00332398		0.000160606	1.9766e-06		2.73986e-06		7.82155e-08		2.81807e-06		3.18061e-06		2.27539e-07		3.54731e-07		6.3283e-07		9.87562e-07		1.14112e-07		1.01778e-08		1.58483e-08		2.46066e-08		4.04549e-08		2.53578e-09		0.000166667
	9.81447	0.00332396		0.000160602	1.97691e-06		2.74219e-06		7.82844e-08		2.82048e-06		3.19031e-06		2.27549e-07		3.54866e-07		6.34265e-07		9.89131e-07		1.14603e-07		1.01785e-08		1.58566e-08		2.46689e-08		4.05255e-08		2.54722e-09		0.000166667
	9.82997	0.00332395		0.000160598	1.97721e-06		2.74452e-06		7.8353e-08		2.82287e-06		3.20002e-06		2.27558e-07		3.55001e-07		6.35699e-07		9.90699e-07		1.15095e-07		1.01792e-08		1.5865e-08		2.47312e-08		4.05961e-08		2.5587e-09		0.000166667
	9.84548	0.00332393		0.000160593	1.97752e-06		2.74684e-06		7.84215e-08		2.82527e-06		3.20974e-06		2.27567e-07		3.55134e-07		6.37133e-07		9.92267e-07		1.15588e-07		1.01799e-08		1.58733e-08		2.47935e-08		4.06667e-08		2.5702e-09		0.000166667
	9.86097	0.00332392		0.000160589	1.97782e-06		2.74916e-06		7.84897e-08		2.82765e-06		3.21946e-06		2.27576e-07		3.55267e-07		6.38564e-07		9.93831e-07		1.16081e-07		1.01806e-08		1.58815e-08		2.48557e-08		4.07372e-08		2.58172e-09		0.000166667
	9.87649	0.0033239		0.000160585	1.97813e-06		2.75147e-06		7.85578e-08		2.83003e-06		3.22921e-06		2.27585e-07		3.55399e-07		6.39999e-07		9.95398e-07		1.16577e-07		1.01813e-08		1.58897e-08		2.49181e-08		4.08078e-08		2.5933e-09		0.000166667
	9.89197	0.00332389		0.00016058	1.97843e-06		2.75377e-06		7.86255e-08		2.83239e-06		3.23894e-06		2.27594e-07		3.5553e-07		6.41429e-07		9.9696e-07		1.17072e-07		1.01819e-08		1.58979e-08		2.49803e-08		4.08782e-08		2.60487e-09		0.000166667
	9.90748	0.00332387		0.000160576	1.97873e-06		2.75606e-06		7.86932e-08		2.83475e-06		3.24869e-06		2.27603e-07		3.55661e-07		6.42862e-07		9.98523e-07		1.17569e-07		1.01826e-08		1.5906e-08		2.50427e-08		4.09487e-08		2.61649e-09		0.000166667
	9.92298	0.00332386		0.000160572	1.97902e-06		2.75835e-06		7.87606e-08		2.83711e-06		3.25845e-06		2.27611e-07		3.55791e-07		6.44293e-07		1.00008e-06		1.18067e-07		1.01833e-08		1.59141e-08		2.5105e-08		4.10191e-08		2.62814e-09		0.000166667
	9.93848	0.00332384		0.000160567	1.97932e-06		2.76063e-06		7.88278e-08		2.83945e-06		3.26822e-06		2.2762e-07		3.55921e-07		6.45724e-07		1.00164e-06		1.18567e-07		1.01839e-08		1.59222e-08		2.51673e-08		4.10895e-08		2.63981e-09		0.000166667					EXPERIMENTAL							EXPERIMENTAL
	9.95398	0.00332383		0.000160563	1.97961e-06		2.7629e-06		7.88948e-08		2.84179e-06		3.27799e-06		2.27629e-07		3.56049e-07		6.47155e-07		1.0032e-06		1.19067e-07		1.01846e-08		1.59302e-08		2.52297e-08		4.11599e-08		2.65152e-09		0.000166667					Normalized exp data							Normalized exp data
	9.9695	0.00332382		0.000160559	1.97991e-06		2.76517e-06		7.89616e-08		2.84413e-06		3.28779e-06		2.27637e-07		3.56177e-07		6.48586e-07		1.00476e-06		1.1957e-07		1.01852e-08		1.59383e-08		2.52921e-08		4.12303e-08		2.66326e-09		0.000166667
	9.985	0.0033238		0.000160555	1.9802e-06		2.76743e-06		7.90282e-08		2.84645e-06		3.29758e-06		2.27646e-07		3.56305e-07		6.50016e-07		1.00632e-06		1.20072e-07		1.01859e-08		1.59462e-08		2.53544e-08		4.13007e-08		2.67502e-09		0.000166667
Time labeled reaction (min)	10.0005	0.00332379		0.00016055	1.98049e-06		2.76968e-06		7.90946e-08		2.84877e-06		3.30738e-06		2.27654e-07		3.56431e-07		6.51445e-07		1.00788e-06		1.20576e-07		1.01865e-08		1.59541e-08		2.54168e-08		4.13709e-08		2.68681e-09		0.000166667
0	10.016	0.00199427	0.002	9.63302e-05	1.18829e-06	0	1.66181e-06	0	4.74568e-08	0	1.70926e-06	0	1.98443e-06	0	1.36592e-07	0	2.13859e-07	0	3.90867e-07	0	6.04726e-07	0	7.23456e-08	0	6.1119e-09	0	9.57249e-09	0	1.52501e-08	0	2.48226e-08	0	1.61209e-09	0	0.0001		time (min)	3c	3c'	3b	3b'	3a	3a'		5c	5c'	5b	5b'	5a
0.0155209	10.0315	0.00199427	0.00199999	9.63259e-05	1.18549e-06	4.48539e-09	1.66315e-06	0	4.74965e-08	0	1.71065e-06	0	1.99032e-06	0	1.361e-07	7.47565e-10	2.13934e-07	0	3.91725e-07	0	6.0566e-07	0	7.26489e-08	0	6.0924e-09	2.99026e-11	9.57723e-09	0	1.52875e-08	0	2.48648e-08	0	1.61919e-09	0	0.0001		0	1.67639	0.024011	0.196582	0.00321462	0.00716054	0.000308882		0.303545	0.00519576	0.0696329	0.00069345	0.022331
0.0310061	10.047	0.00199426	0.00199999	9.63216e-05	1.1827e-06	8.93042e-09	1.66448e-06	2.98472e-11	4.75361e-08	0	1.71201e-06	2.98472e-11	1.9962e-06	0	1.35614e-07	1.48599e-09	2.14005e-07	7.39108e-12	3.92582e-07	0	6.06586e-07	7.39108e-12	7.29522e-08	0	6.07312e-09	5.94727e-11	9.58177e-09	2.62475e-13	1.53249e-08	0	2.49067e-08	2.62475e-13	1.62629e-09	0	0.0001		0.0155099	1.64683	0.0241755	0.193708	0.00415319	0.00691383	0.000398014		0.314098	0.00822035	0.0671452	0.00102863	0.0225911
0.0465069	10.0625	0.00199426	0.00199998	9.63173e-05	1.17994e-06	1.33501e-08	1.66577e-06	8.92148e-11	4.75754e-08	1.06411e-13	1.71335e-06	8.93212e-11	2.0021e-06	0	1.35133e-07	2.21781e-09	2.1407e-07	2.20535e-11	3.93438e-07	4.00986e-14	6.07508e-07	2.20936e-11	7.32565e-08	0	6.05399e-09	8.88113e-11	9.58611e-09	7.83687e-13	1.53624e-08	1.22057e-15	2.49485e-08	7.84907e-13	1.63342e-09	0	0.0001		0.0310088	1.7087	0.021326	0.199419	0.00197835	0.00618423	0.000272136		0.298031	0.00536333	0.0670174	0.00131025	0.0237068
0.062027	10.078	0.00199425	0.00199998	9.6313e-05	1.17719e-06	1.77456e-08	1.66705e-06	1.77897e-10	4.76146e-08	4.11662e-13	1.71467e-06	1.78309e-10	2.008e-06	1.3212e-14	1.34655e-07	2.94327e-09	2.1413e-07	4.38982e-11	3.94296e-07	1.59863e-13	6.08425e-07	4.40581e-11	7.35618e-08	3.11167e-17	6.03501e-09	1.17927e-10	9.59028e-09	1.56098e-12	1.53998e-08	4.86887e-15	2.49901e-08	1.56585e-12	1.64057e-09	5.683e-19	0.0001		0.0465197	1.63023	0.0221529	0.191828	0.00222836	0.00779018	0.000241142		0.293329	0.00544306	0.0617121	0.00196077	0.0247702
0.0775156	10.0935	0.00199425	0.00199997	9.63087e-05	1.17446e-06	2.21028e-08	1.6683e-06	2.95306e-10	4.76534e-08	9.94392e-13	1.71596e-06	2.963e-10	2.0139e-06	6.42206e-14	1.34184e-07	3.66006e-09	2.14184e-07	7.27425e-11	3.95151e-07	3.97712e-13	6.09336e-07	7.31402e-11	7.38672e-08	1.54919e-16	6.01623e-09	1.46727e-10	9.59424e-09	2.58835e-12	1.54373e-08	1.21198e-14	2.50315e-08	2.60047e-12	1.64773e-09	2.83066e-18	0.0001		0.0620196	1.656	0.0241852	0.194563	0.00154386	0.00548983	0.000200514		0.307225	0.00489689	0.0700598	0.000536223	0.0223158
0.0930338	10.109	0.00199424	0.00199997	9.63045e-05	1.17174e-06	2.64391e-08	1.66953e-06	4.41529e-10	4.76919e-08	1.92494e-12	1.71722e-06	4.43454e-10	2.01982e-06	1.8767e-13	1.33716e-07	4.37109e-09	2.14234e-07	1.08571e-10	3.96008e-07	7.92495e-13	6.10242e-07	1.09364e-10	7.41738e-08	4.63508e-16	5.99758e-09	1.75328e-10	9.59803e-09	3.86576e-12	1.54747e-08	2.41642e-14	2.50728e-08	3.88993e-12	1.65491e-09	8.47301e-18	0.0001		0.077521	1.64304	0.0221553	0.194816	0.0019008	0.00686245	0.000250733		0.32327	0.00771304	0.0719127	0.00130572	0.0274594
0.0930184	10.093	0.00199425	0.00199997	9.63089e-05	1.17452e-06	2.19955e-08	1.66829e-06	2.61441e-10	4.76526e-08	5.45686e-13	1.71594e-06	2.61987e-10	2.01371e-06	-5.88698e-14	1.34194e-07	3.64483e-09	2.14188e-07	6.4561e-11	3.95125e-07	1.84767e-13	6.09312e-07	6.47457e-11	7.38568e-08	-1.70866e-16	6.01665e-09	1.46082e-10	9.59431e-09	2.29511e-12	1.54361e-08	5.60905e-15	2.50304e-08	2.30072e-12	1.64748e-09	-3.13272e-18	0.0001		0.0930272	1.68725	0.0246063	0.214961	0.00162483	0.0064743	0.000638481		0.352069	0.005155	0.0677208	0.00135731	0.0248671
0.108522	10.1085	0.00199424	0.00199997	9.63046e-05	1.17181e-06	2.63285e-08	1.66952e-06	4.06949e-10	4.76911e-08	1.41027e-12	1.71721e-06	4.08359e-10	2.01962e-06	8.81225e-15	1.33726e-07	4.35535e-09	2.14238e-07	1.00255e-10	3.95981e-07	5.34955e-13	6.10218e-07	1.0079e-10	7.41631e-08	-2.76361e-17	5.99801e-09	1.74662e-10	9.5981e-09	3.56717e-12	1.54735e-08	1.62814e-14	2.50716e-08	3.58345e-12	1.65466e-09	-5.23855e-19	0.0001		0.108517	1.65857	0.0252478	0.188846	0.00114116	0.00871198	0.000257461		0.300473	0.00527378	0.0646756	0.000859674	0.0302916
0.124022	10.124	0.00199424	0.00199996	9.63003e-05	1.16912e-06	3.06312e-08	1.67072e-06	5.80698e-10	4.77293e-08	2.68612e-12	1.71845e-06	5.83384e-10	2.02554e-06	1.83679e-13	1.33263e-07	5.05863e-09	2.14283e-07	1.42757e-10	3.96836e-07	1.0784e-12	6.11119e-07	1.43835e-10	7.44699e-08	3.86936e-16	5.97955e-09	2.02982e-10	9.60171e-09	5.08344e-12	1.55109e-08	3.28604e-14	2.51127e-08	5.1163e-12	1.66186e-09	7.04667e-18	0.0001		0.124036	1.61182	0.0217938	0.191094	0.00295424	0.0067632	0.000117381		0.301654	0.00527523	0.0710089	0.000268792	0.0218708
0.139516	10.1395	0.00199423	0.00199996	9.62961e-05	1.16645e-06	3.49036e-08	1.67191e-06	7.82349e-10	4.77669e-08	4.42256e-12	1.71967e-06	7.86772e-10	2.03145e-06	5.16629e-13	1.32805e-07	5.75469e-09	2.14323e-07	1.91947e-10	3.97691e-07	1.85172e-12	6.12013e-07	1.93799e-10	7.47774e-08	1.22237e-15	5.96125e-09	2.31043e-10	9.60513e-09	6.84017e-12	1.55484e-08	5.64741e-14	2.51535e-08	6.89664e-12	1.66906e-09	2.23209e-17	0.0001		0.139534	1.72589	0.0216954	0.196631	0.00287582	0.00785802	0.000117192		0.30001	0.00529316	0.0701326	0.000392181	0.0274902
0.155018	10.155	0.00199422	0.00199995	9.62918e-05	1.16379e-06	3.91497e-08	1.67307e-06	1.01177e-09	4.78042e-08	6.66356e-12	1.72087e-06	1.01843e-09	2.03738e-06	1.06511e-12	1.32351e-07	6.44422e-09	2.14358e-07	2.4776e-10	3.98545e-07	2.89175e-12	6.12903e-07	2.50652e-10	7.50856e-08	2.65766e-15	5.9431e-09	2.58871e-10	9.60837e-09	8.83541e-12	1.55858e-08	8.82591e-14	2.51942e-08	8.92367e-12	1.6763e-09	4.85851e-17	0.0001		0.155028	1.57794	0.0234908	0.193929	0.00340141	0.00683984	0.000335762		0.297186	0.00611253	0.0715063	0.000448899	0.0248046
0.170521	10.1705	0.00199422	0.00199995	9.62876e-05	1.16115e-06	4.33678e-08	1.67421e-06	1.26859e-09	4.7841e-08	9.44488e-12	1.72205e-06	1.27804e-09	2.04331e-06	1.89158e-12	1.31901e-07	7.12698e-09	2.14389e-07	3.1007e-10	3.99399e-07	4.23391e-12	6.13788e-07	3.14303e-10	7.53946e-08	4.89928e-15	5.92511e-09	2.86457e-10	9.61144e-09	1.10652e-11	1.56232e-08	1.29312e-13	2.52347e-08	1.11945e-11	1.68354e-09	8.9635e-17	0.0001		0.170528	1.5838	0.0387187	0.186598	0.00497699	0.00687061	0.000135678		0.304891	0.00508818	0.0582696	0.00114959	0.0258871
0.18602	10.186	0.00199421	0.00199994	9.62833e-05	1.15853e-06	4.75562e-08	1.67532e-06	1.5524e-09	4.78772e-08	1.27958e-11	1.7232e-06	1.5652e-09	2.04924e-06	3.06259e-12	1.31456e-07	7.80274e-09	2.14414e-07	3.78741e-10	4.00253e-07	5.91255e-12	6.14667e-07	3.84654e-10	7.57041e-08	8.18015e-15	5.90729e-09	3.1379e-10	9.61434e-09	1.35251e-11	1.56607e-08	1.80699e-13	2.5275e-08	1.37058e-11	1.69081e-09	1.49758e-16	0.0001		0.186048	1.40198	0.0539193	0.164924	0.00362373	0.00608504	0.000419989		0.288916	0.00393809	0.0616797	0.00188161	0.0162653
0.201523	10.2015	0.00199421	0.00199994	9.62791e-05	1.15593e-06	5.17179e-08	1.67642e-06	1.86308e-09	4.7913e-08	1.67443e-11	1.72433e-06	1.87983e-09	2.05517e-06	4.64959e-12	1.31016e-07	8.47204e-09	2.14436e-07	4.53714e-10	4.01106e-07	7.96305e-12	6.15542e-07	4.61677e-10	7.60143e-08	1.27633e-14	5.88962e-09	3.40892e-10	9.61706e-09	1.62134e-11	1.56981e-08	2.43519e-13	2.53152e-08	1.64569e-11	1.69809e-09	2.33799e-16	0.0001		0.201534	1.21811	0.0717289	0.15573	0.00755359	0.00674062	0.000619246		0.290627	0.00540301	0.062683	0.000912098	0.0234923
0.217036	10.217	0.0019942	0.00199993	9.62749e-05	1.15334e-06	5.58546e-08	1.67749e-06	2.20049e-09	4.79482e-08	2.13138e-11	1.72544e-06	2.2218e-09	2.06112e-06	6.72768e-12	1.30579e-07	9.13516e-09	2.14453e-07	5.34919e-10	4.01959e-07	1.04204e-11	6.16412e-07	5.45339e-10	7.63254e-08	1.894e-14	5.87209e-09	3.67773e-10	9.61962e-09	1.91281e-11	1.57356e-08	3.18863e-13	2.53552e-08	1.9447e-11	1.7054e-09	3.47134e-16	0.0001		0.217036	1.13235	0.0689879	0.13443	0.00654169	0.00389737	0.00102493		0.284669	0.00722918	0.0567965	0.000833085	0.0238825
0.232528	10.2325	0.0019942	0.00199993	9.62706e-05	1.15077e-06	5.99578e-08	1.67854e-06	2.56362e-09	4.79829e-08	2.65128e-11	1.72653e-06	2.59013e-09	2.06706e-06	9.36916e-12	1.30147e-07	9.79079e-09	2.14465e-07	6.22084e-10	4.02811e-07	1.33127e-11	6.17276e-07	6.35396e-10	7.66368e-08	2.70115e-14	5.85474e-09	3.94381e-10	9.62201e-09	2.22598e-11	1.57729e-08	4.07613e-13	2.5395e-08	2.26674e-11	1.71271e-09	4.95325e-16	0.0001		0.232549	1.10438	0.0837703	0.131562	0.0100589	0.00443155	0.000513862		0.264016	0.00535856	0.0592535	0.000457851	0.0198942
0.248036	10.248	0.00199419	0.00199992	9.62664e-05	1.14822e-06	6.4038e-08	1.67957e-06	2.95305e-09	4.8017e-08	3.23676e-11	1.72759e-06	2.98542e-09	2.07302e-06	1.26585e-11	1.2972e-07	1.04406e-08	2.14473e-07	7.15312e-10	4.03662e-07	1.66789e-11	6.18136e-07	7.31991e-10	7.69491e-08	3.73342e-14	5.83752e-09	4.20783e-10	9.62423e-09	2.56127e-11	1.58104e-08	5.10985e-13	2.54346e-08	2.61237e-11	1.72005e-09	6.84964e-16	0.0001		0.248043	1.12929	0.0893107	0.129882	0.00951354	0.00342074	0.00164972		0.25893	0.00442015	0.0613648	0.000852636	0.0252116
0.263533	10.2635	0.00199419	0.00199992	9.62622e-05	1.14569e-06	6.80881e-08	1.68058e-06	3.36785e-09	4.80506e-08	3.88806e-11	1.72863e-06	3.40673e-09	2.07897e-06	1.66714e-11	1.29296e-07	1.10836e-08	2.14477e-07	8.14351e-10	4.04513e-07	2.0546e-11	6.1899e-07	8.34897e-10	7.72619e-08	5.02583e-14	5.82047e-09	4.46935e-10	9.62629e-09	2.91782e-11	1.58478e-08	6.29828e-13	2.54741e-08	2.9808e-11	1.7274e-09	9.22534e-16	0.0001		0.263546	1.09579	0.0898618	0.133738	0.0118961	0.00208532	0.00269856		0.257489	0.0041447	0.0605489	0.00055883	0.0169932
0.279035	10.279	0.00199418	0.00199991	9.6258e-05	1.14317e-06	7.21124e-08	1.68157e-06	3.8081e-09	4.80836e-08	4.60666e-11	1.72966e-06	3.85416e-09	2.08493e-06	2.14931e-11	1.28877e-07	1.17205e-08	2.14477e-07	9.1919e-10	4.05363e-07	2.49484e-11	6.1984e-07	9.44139e-10	7.75754e-08	6.61832e-14	5.80356e-09	4.72864e-10	9.62819e-09	3.29561e-11	1.58852e-08	7.65228e-13	2.55134e-08	3.37213e-11	1.73477e-09	1.21544e-15	0.0001		0.279059	1.04205	0.0830479	0.127714	0.0104711	0.00251274	0.000758266		0.28646	0.00467746	0.0644102	0.00134918	0.0233947
0.294551	10.2946	0.00199418	0.00199991	9.62538e-05	1.14067e-06	7.61136e-08	1.68254e-06	4.27385e-09	4.81161e-08	5.39385e-11	1.73066e-06	4.32779e-09	2.0909e-06	2.72114e-11	1.28461e-07	1.23516e-08	2.14473e-07	1.02981e-09	4.06213e-07	2.99209e-11	6.20686e-07	1.05973e-09	7.78899e-08	8.55385e-14	5.78678e-09	4.98591e-10	9.62994e-09	3.69463e-11	1.59226e-08	9.1828e-13	2.55525e-08	3.78646e-11	1.74216e-09	1.57164e-15	0.0001		0.294552	1.04937	0.096797	0.122853	0.00989367	0.00567332	0.000289997		0.275995	0.0047055	0.0585025	0.000294963	0.0240658
0.310055	10.3101	0.00199417	0.0019999	9.62496e-05	1.13818e-06	8.00848e-08	1.68349e-06	4.76404e-09	4.81479e-08	6.24884e-11	1.73164e-06	4.82653e-09	2.09687e-06	3.39014e-11	1.2805e-07	1.2976e-08	2.14464e-07	1.14593e-09	4.07062e-07	3.54857e-11	6.21526e-07	1.18141e-09	7.82048e-08	1.08733e-13	5.77016e-09	5.24071e-10	9.63152e-09	4.1139e-11	1.596e-08	1.08969e-12	2.55915e-08	4.22287e-11	1.74957e-09	1.99874e-15	0.0001		0.310054	1.11392	0.103758	0.126716	0.0116016	0.00211227	0.000487792		0.274919	0.00444731	0.0581258	0.000787627	0.0257868
0.325548	10.3255	0.00199417	0.0019999	9.62454e-05	1.13572e-06	8.40267e-08	1.68441e-06	5.27839e-09	4.81792e-08	7.17193e-11	1.73259e-06	5.35011e-09	2.10283e-06	4.16463e-11	1.27643e-07	1.35938e-08	2.14451e-07	1.26745e-09	4.0791e-07	4.1672e-11	6.22361e-07	1.30912e-09	7.85202e-08	1.36221e-13	5.7537e-09	5.49309e-10	9.63295e-09	4.5531e-11	1.59973e-08	1.28039e-12	2.56303e-08	4.68114e-11	1.75699e-09	2.50521e-15	0.0001		0.325562	1.11344	0.112701	0.1264	0.0121383	0.00449645	0.000907183		0.260818	0.00486186	0.0620548	0.000675759	0.021843
0.34105	10.341	0.00199416	0.00199989	9.62412e-05	1.13327e-06	8.79448e-08	1.68532e-06	5.81727e-09	4.82099e-08	8.1645e-11	1.73353e-06	5.89892e-09	2.10881e-06	5.05407e-11	1.2724e-07	1.42059e-08	2.14435e-07	1.39443e-09	4.08757e-07	4.85165e-11	6.23192e-07	1.44295e-09	7.88363e-08	1.68522e-13	5.73738e-09	5.74342e-10	9.63423e-09	5.0125e-11	1.60347e-08	1.49155e-12	2.56689e-08	5.16165e-11	1.76443e-09	3.10068e-15	0.0001		0.341065	1.03322	0.0954124	0.129982	0.0133367	0.00459292	0.000962086		0.26893	0.00448215	0.0596043	0.00131263	0.0145628
0.356563	10.3566	0.00199416	0.00199988	9.62371e-05	1.13083e-06	9.18397e-08	1.68621e-06	6.38054e-09	4.82401e-08	9.22689e-11	1.73445e-06	6.47281e-09	2.11479e-06	6.06736e-11	1.2684e-07	1.48125e-08	2.14414e-07	1.52681e-09	4.09604e-07	5.60503e-11	6.24019e-07	1.58286e-09	7.91534e-08	2.06155e-13	5.72118e-09	5.99174e-10	9.63536e-09	5.4919e-11	1.60721e-08	1.72414e-12	2.57074e-08	5.66431e-11	1.77189e-09	3.79486e-15	0.0001		0.356566	1.09334	0.11695	0.128463	0.0153727	0.0052012	0.00034903		0.259756	0.00299233	0.0578745	0.00147506	0.0219988
0.372068	10.3721	0.00199415	0.00199988	9.62329e-05	1.12842e-06	9.57063e-08	1.68708e-06	6.9672e-09	4.82697e-08	1.03577e-10	1.73535e-06	7.07078e-09	2.12077e-06	7.21181e-11	1.26445e-07	1.54127e-08	2.1439e-07	1.66433e-09	4.1045e-07	6.42921e-11	6.24841e-07	1.72862e-09	7.94709e-08	2.49606e-13	5.70514e-09	6.23774e-10	9.63635e-09	5.99038e-11	1.61094e-08	1.97878e-12	2.57457e-08	6.18826e-11	1.77937e-09	4.59681e-15	0.0001		0.37208	1.04369	0.110953	0.132541	0.0145078	0.00410677	0.000484992		0.279471	0.00443667	0.0617365	0.00074517	0.0263482
0.387568	10.3876	0.00199415	0.00199987	9.62287e-05	1.12602e-06	9.95462e-08	1.68793e-06	7.57715e-09	4.82987e-08	1.15572e-10	1.73622e-06	7.69272e-09	2.12676e-06	8.49621e-11	1.26053e-07	1.60068e-08	2.14362e-07	1.80693e-09	4.11295e-07	7.32715e-11	6.25657e-07	1.8802e-09	7.9789e-08	2.99434e-13	5.68924e-09	6.48153e-10	9.63718e-09	6.50781e-11	1.61467e-08	2.25642e-12	2.57839e-08	6.73345e-11	1.78686e-09	5.51697e-15	0.0001		0.387572	1.06926	0.139799	0.127456	0.017796	0.00389581	0.000918907		0.266736	0.00592236	0.0585187	0.000607964	0.0224833
0.403074	10.4031	0.00199414	0.00199987	9.62246e-05	1.12363e-06	1.03362e-07	1.68875e-06	8.21047e-09	4.83271e-08	1.28258e-10	1.73708e-06	8.33873e-09	2.13275e-06	9.92981e-11	1.25666e-07	1.65953e-08	2.1433e-07	1.9546e-09	4.1214e-07	8.30208e-11	6.2647e-07	2.03762e-09	8.01079e-08	3.5624e-13	5.67347e-09	6.72326e-10	9.63787e-09	7.04418e-11	1.6184e-08	2.55809e-12	2.58219e-08	7.29999e-11	1.79437e-09	6.56657e-15	0.0001		0.403087	1.0535	0.123674	0.123355	0.0172273	0.00256315	0.000364274		0.2695	0.00571905	0.0626041	0.000903085	0.0214578
0.418571	10.4186	0.00199414	0.00199986	9.62204e-05	1.12126e-06	1.0715e-07	1.68956e-06	8.86635e-09	4.83549e-08	1.41622e-10	1.73792e-06	9.00797e-09	2.13874e-06	1.15199e-10	1.25282e-07	1.71777e-08	2.14295e-07	2.10714e-09	4.12983e-07	9.35581e-11	6.27278e-07	2.2007e-09	8.04272e-08	4.20568e-13	5.65785e-09	6.96274e-10	9.63842e-09	7.59874e-11	1.62213e-08	2.88439e-12	2.58597e-08	7.88718e-11	1.80189e-09	7.75585e-15	0.0001		0.418573	1.05328	0.136702	0.125126	0.0195793	0.00374408	0.00150559		0.276846	0.00389208	0.0599481	0.000404213	0.0216387
0.434083	10.4341	0.00199413	0.00199986	9.62163e-05	1.11891e-06	1.10917e-07	1.69035e-06	9.54551e-09	4.83822e-08	1.5568e-10	1.73874e-06	9.70119e-09	2.14474e-06	1.32774e-10	1.24902e-07	1.7755e-08	2.14256e-07	2.26468e-09	4.13826e-07	1.04926e-10	6.28082e-07	2.36961e-09	8.07476e-08	4.93131e-13	5.64235e-09	7.20037e-10	9.63883e-09	8.17206e-11	1.62586e-08	3.23666e-12	2.58975e-08	8.49573e-11	1.80944e-09	9.09813e-15	0.0001		0.434078	1.01501	0.118556	0.122353	0.0206886	0.00472718	0.000238928		0.282136	0.00473643	0.0573895	0.00260509	0.0200443
0.44957	10.4496	0.00199413	0.00199985	9.62122e-05	1.11657e-06	1.14652e-07	1.69112e-06	1.0246e-08	4.84089e-08	1.70394e-10	1.73953e-06	1.04164e-08	2.15074e-06	1.52063e-10	1.24526e-07	1.83257e-08	2.14213e-07	2.42675e-09	4.14667e-07	1.1712e-10	6.28881e-07	2.54387e-09	8.1068e-08	5.74383e-13	5.62701e-09	7.43555e-10	9.6391e-09	8.76242e-11	1.62959e-08	3.61486e-12	2.5935e-08	9.1239e-11	1.817e-09	1.0602e-14	0.0001		0.449597	1.02995	0.146644	0.127629	0.0208133	0.0037588	0.00120647		0.275903	0.00670226	0.0578006	0.0011127	0.0194053
0.465069	10.4651	0.00199412	0.00199985	9.6208e-05	1.11425e-06	1.18366e-07	1.69188e-06	1.09691e-08	4.84351e-08	1.85791e-10	1.74031e-06	1.11549e-08	2.15674e-06	1.7319e-10	1.24153e-07	1.88912e-08	2.14167e-07	2.59361e-09	4.15508e-07	1.30194e-10	6.29675e-07	2.7238e-09	8.13894e-08	6.65144e-13	5.61179e-09	7.66884e-10	9.63924e-09	9.37084e-11	1.63331e-08	4.0206e-12	2.59723e-08	9.7729e-11	1.82457e-09	1.22827e-14	0.0001		0.465093	1.06153	0.138022	0.128116	0.0213234	0.0057416	0.00110739		0.279869	0.00427561	0.0549479	0.00117661	0.0226143
0.480578	10.4806	0.00199411	0.00199984	9.62039e-05	1.11195e-06	1.22057e-07	1.69261e-06	1.17146e-08	4.84607e-08	2.01867e-10	1.74107e-06	1.19165e-08	2.16275e-06	1.96242e-10	1.23784e-07	1.94515e-08	2.14118e-07	2.76519e-09	4.16348e-07	1.44172e-10	6.30466e-07	2.90936e-09	8.17116e-08	7.66105e-13	5.5967e-09	7.90026e-10	9.63924e-09	9.99707e-11	1.63703e-08	4.45473e-12	2.60096e-08	1.04425e-10	1.83217e-09	1.41534e-14	0.0001		0.480588	1.04937	0.145414	0.130464	0.0212132	0.00373672	0.00134374		0.27207	0.00461085	0.0588404	0.000977221	0.021453
0.49608	10.4961	0.00199411	0.00199984	9.61998e-05	1.10965e-06	1.25722e-07	1.69333e-06	1.24814e-08	4.84857e-08	2.186e-10	1.74181e-06	1.27e-08	2.16876e-06	2.21276e-10	1.23418e-07	2.00061e-08	2.14065e-07	2.94121e-09	4.17187e-07	1.59063e-10	6.31252e-07	3.10027e-09	8.20343e-08	8.77853e-13	5.58174e-09	8.12955e-10	9.63911e-09	1.06401e-10	1.64076e-08	4.91758e-12	2.60467e-08	1.11319e-10	1.83979e-09	1.62252e-14	0.0001		0.496087	0.994855	0.144068	0.127698	0.0233329	0.00354506	0.000813887		0.262682	0.00518711	0.0516747	0.00129247	0.0190857
0.511579	10.5116	0.0019941	0.00199983	9.61957e-05	1.10738e-06	1.29362e-07	1.69403e-06	1.32694e-08	4.85102e-08	2.35988e-10	1.74254e-06	1.35053e-08	2.17477e-06	2.4838e-10	1.23056e-07	2.05552e-08	2.14009e-07	3.12162e-09	4.18025e-07	1.74894e-10	6.32034e-07	3.29652e-09	8.23576e-08	1.00111e-12	5.56692e-09	8.35679e-10	9.63884e-09	1.12999e-10	1.64448e-08	5.41001e-12	2.60836e-08	1.18409e-10	1.84741e-09	1.85116e-14	0.0001		0.511605	0.996351	0.151644	0.119094	0.0227003	0.00376767	0.00138913		0.278837	0.00516198	0.0565022	0.000887425	0.0192997
0.52709	10.5271	0.0019941	0.00199983	9.61916e-05	1.10512e-06	1.32981e-07	1.69471e-06	1.40791e-08	4.85342e-08	2.54044e-10	1.74324e-06	1.43332e-08	2.18079e-06	2.77664e-10	1.22698e-07	2.10993e-08	2.1395e-07	3.30655e-09	4.18863e-07	1.91706e-10	6.32813e-07	3.49826e-09	8.26818e-08	1.13676e-12	5.55221e-09	8.58224e-10	9.63845e-09	1.19768e-10	1.6482e-08	5.93333e-12	2.61204e-08	1.25702e-10	1.85507e-09	2.10291e-14	0.0001		0.527105	1.04616	0.163755	0.120769	0.0222633	0.00349538	0.000616438		0.270149	0.0058541	0.0606605	0.000524847	0.0208477
0.542607	10.5426	0.00199409	0.00199982	9.61875e-05	1.10287e-06	1.36577e-07	1.69537e-06	1.49101e-08	4.85576e-08	2.72755e-10	1.74393e-06	1.51829e-08	2.18682e-06	3.09199e-10	1.22342e-07	2.16383e-08	2.13887e-07	3.49582e-09	4.197e-07	2.09514e-10	6.33587e-07	3.70534e-09	8.30067e-08	1.28549e-12	5.53763e-09	8.8058e-10	9.63793e-09	1.26703e-10	1.65191e-08	6.48808e-12	2.61571e-08	1.33192e-10	1.86274e-09	2.3791e-14	0.0001		0.542595	1.01608	0.154166	0.1189	0.0243073	0.00432099	0.000773597		0.275247	0.00462959	0.0512826	0.00101652	0.0211071
0.558086	10.5581	0.00199409	0.00199982	9.61834e-05	1.10065e-06	1.40141e-07	1.69602e-06	1.57597e-08	4.85804e-08	2.92062e-10	1.7446e-06	1.60518e-08	2.19283e-06	3.42976e-10	1.21991e-07	2.21707e-08	2.13822e-07	3.68884e-09	4.20534e-07	2.28292e-10	6.34355e-07	3.91714e-09	8.33316e-08	1.44764e-12	5.5232e-09	9.02688e-10	9.63729e-09	1.33783e-10	1.65562e-08	7.07346e-12	2.61935e-08	1.40856e-10	1.87041e-09	2.6804e-14	0.0001		0.558103	1.03087	0.159805	0.117361	0.0234178	0.00271284	0.00143717		0.274857	0.00649972	0.0512864	0.00138367	0.0198876
0.573598	10.5736	0.00199408	0.00199981	9.61793e-05	1.09843e-06	1.43689e-07	1.69664e-06	1.66316e-08	4.86028e-08	3.12046e-10	1.74525e-06	1.69436e-08	2.19886e-06	3.7922e-10	1.21643e-07	2.26991e-08	2.13753e-07	3.8864e-09	4.21368e-07	2.48142e-10	6.35121e-07	4.13454e-09	8.36577e-08	1.62471e-12	5.50887e-09	9.24651e-10	9.63652e-09	1.41035e-10	1.65934e-08	7.69275e-12	2.62299e-08	1.48728e-10	1.87811e-09	3.00958e-14	0.0001		0.573616	1.01667	0.161873	0.122019	0.0279951	0.00384077	0.00123932		0.273969	0.00455035	0.0565272	0.00203613	0.0240773
0.589111	10.5891	0.00199408	0.00199981	9.61752e-05	1.09623e-06	1.47213e-07	1.69725e-06	1.75236e-08	4.86246e-08	3.32661e-10	1.74588e-06	1.78563e-08	2.20489e-06	4.17946e-10	1.21298e-07	2.32223e-08	2.13681e-07	4.08801e-09	4.22202e-07	2.69051e-10	6.35883e-07	4.35706e-09	8.39846e-08	1.81718e-12	5.49467e-09	9.46423e-10	9.63563e-09	1.48444e-10	1.66305e-08	8.34552e-12	2.62661e-08	1.56789e-10	1.88584e-09	3.36758e-14	0.0001		0.589122	1.03969	0.179444	0.125455	0.0256491	0.0029086	9.94308e-05		0.259341	0.00412738	0.0573309	0.00164613	0.0188356
0.604609	10.6046	0.00199407	0.0019998	9.61711e-05	1.09404e-06	1.5071e-07	1.69785e-06	1.84348e-08	4.86458e-08	3.53879e-10	1.74649e-06	1.87887e-08	2.21092e-06	4.59189e-10	1.20957e-07	2.37399e-08	2.13606e-07	4.29339e-09	4.23034e-07	2.91017e-10	6.3664e-07	4.58441e-09	8.43117e-08	2.02566e-12	5.4806e-09	9.67985e-10	9.63462e-09	1.55999e-10	1.66676e-08	9.0318e-12	2.63022e-08	1.65031e-10	1.89357e-09	3.75559e-14	0.0001		0.604627	1.03215	0.172189	0.127832	0.0260329	0.00376092	0.000843678		0.273087	0.00800323	0.0535414	0.00144068	0.0186471
0.620101	10.6201	0.00199407	0.0019998	9.61671e-05	1.09187e-06	1.54183e-07	1.69842e-06	1.93653e-08	4.86666e-08	3.75707e-10	1.74709e-06	1.9741e-08	2.21695e-06	5.03048e-10	1.20619e-07	2.42523e-08	2.13529e-07	4.5026e-09	4.23865e-07	3.14071e-10	6.37393e-07	4.81667e-09	8.46394e-08	2.25108e-12	5.46666e-09	9.89352e-10	9.63349e-09	1.63702e-10	1.67046e-08	9.75262e-12	2.63381e-08	1.73454e-10	1.90132e-09	4.17535e-14	0.0001		0.620127	1.09109	0.190723	0.124246	0.0321012	0.00230778	0.00138001		0.266056	0.00519425	0.0549812	0.00167902	0.019275
0.635619	10.6356	0.00199406	0.00199979	9.6163e-05	1.08972e-06	1.57639e-07	1.69898e-06	2.03168e-08	4.86868e-08	3.98183e-10	1.74767e-06	2.0715e-08	2.22299e-06	5.4969e-10	1.20284e-07	2.47605e-08	2.13448e-07	4.71599e-09	4.24695e-07	3.38282e-10	6.38144e-07	5.05427e-09	8.49683e-08	2.49477e-12	5.45282e-09	1.01057e-09	9.63225e-09	1.71566e-10	1.67417e-08	1.05102e-11	2.63739e-08	1.82076e-10	1.90909e-09	4.62938e-14	0.0001		0.635613	1.058	0.194893	0.120046	0.0304563	0.00361254	0.0011555		0.278984	0.00311928	0.0560503	0.000589962	0.020824
0.651123	10.6511	0.00199406	0.00199978	9.61589e-05	1.08757e-06	1.61069e-07	1.69953e-06	2.12867e-08	4.87065e-08	4.21244e-10	1.74823e-06	2.1708e-08	2.22903e-06	5.99079e-10	1.19952e-07	2.52634e-08	2.13365e-07	4.93295e-09	4.25524e-07	3.63612e-10	6.38889e-07	5.29656e-09	8.52975e-08	2.75702e-12	5.43911e-09	1.03158e-09	9.63089e-09	1.7957e-10	1.67787e-08	1.13033e-11	2.64096e-08	1.90873e-10	1.91688e-09	5.11825e-14	0.0001		0.651133	1.05465	0.195979	0.123275	0.0316463	0.00329338	0.00055712		0.2753	0.00304911	0.0492827	0.00104565	0.0278713
0.666609	10.6666	0.00199405	0.00199978	9.61549e-05	1.08545e-06	1.64472e-07	1.70005e-06	2.22745e-08	4.87257e-08	4.44875e-10	1.74878e-06	2.27194e-08	2.23506e-06	6.51265e-10	1.19624e-07	2.57607e-08	2.13279e-07	5.15332e-09	4.26351e-07	3.90066e-10	6.3963e-07	5.54338e-09	8.5627e-08	3.03856e-12	5.42553e-09	1.05239e-09	9.62941e-09	1.87707e-10	1.68156e-08	1.21323e-11	2.6445e-08	1.99839e-10	1.92467e-09	5.64336e-14	0.0001		0.666626	1.02857	0.204849	0.123443	0.0312464	0.00363741	0.000468605		0.265985	0.00464483	0.0507869	0.000911769	0.0203245
0.682108	10.6821	0.00199405	0.00199977	9.61509e-05	1.08334e-06	1.67856e-07	1.70056e-06	2.32819e-08	4.87444e-08	4.69118e-10	1.74931e-06	2.3751e-08	2.2411e-06	7.06427e-10	1.19299e-07	2.62537e-08	2.1319e-07	5.37749e-09	4.27178e-07	4.1772e-10	6.40368e-07	5.79521e-09	8.59574e-08	3.34084e-12	5.41206e-09	1.07304e-09	9.62783e-09	1.95993e-10	1.68526e-08	1.29994e-11	2.64804e-08	2.08992e-10	1.93249e-09	6.20749e-14	0.0001		0.682127	0.996458	0.185625	0.11107	0.0274693	0.00369653	0.00109307		0.272742	0.00689207	0.049342	0.00187227	0.0193876
0.697626	10.6976	0.00199404	0.00199977	9.61468e-05	1.08123e-06	1.71221e-07	1.70106e-06	2.43091e-08	4.87626e-08	4.93976e-10	1.74982e-06	2.48031e-08	2.24715e-06	7.64665e-10	1.18977e-07	2.67424e-08	2.13098e-07	5.60548e-09	4.28004e-07	4.46602e-10	6.41102e-07	6.05208e-09	8.62889e-08	3.66495e-12	5.39869e-09	1.09353e-09	9.62613e-09	2.04428e-10	1.68896e-08	1.39058e-11	2.65157e-08	2.18334e-10	1.94034e-09	6.81266e-14	0.0001		0.697628	1.03987	0.198955	0.117415	0.0331121	0.00359109	0.000701893		0.270693	0.00554622	0.0467228	0.00032944	0.0196941
0.713123	10.7131	0.00199404	0.00199976	9.61428e-05	1.07915e-06	1.7456e-07	1.70154e-06	2.53533e-08	4.87803e-08	5.1938e-10	1.75032e-06	2.58727e-08	2.2532e-06	8.25906e-10	1.18658e-07	2.72258e-08	2.13004e-07	5.83663e-09	4.28829e-07	4.7666e-10	6.41832e-07	6.31329e-09	8.66205e-08	4.011e-12	5.38545e-09	1.11381e-09	9.62433e-09	2.12988e-10	1.69265e-08	1.48498e-11	2.65508e-08	2.27838e-10	1.94819e-09	7.45916e-14	0.0001		0.713137	1.07641	0.213441	0.124935	0.0287744	0.00369391	0.000656707		0.275993	0.00579218	0.0570931	0.000942925	0.0196882
0.728625	10.7286	0.00199403	0.00199976	9.61388e-05	1.07708e-06	1.77878e-07	1.702e-06	2.64159e-08	4.87975e-08	5.45365e-10	1.7508e-06	2.69613e-08	2.25925e-06	8.90316e-10	1.18342e-07	2.77046e-08	2.12907e-07	6.07126e-09	4.29652e-07	5.07958e-10	6.42559e-07	6.57922e-09	8.69529e-08	4.38045e-12	5.37232e-09	1.13393e-09	9.62241e-09	2.21686e-10	1.69634e-08	1.58334e-11	2.65858e-08	2.37519e-10	1.95606e-09	8.14975e-14	0.0001		0.728641	1.02548	0.2021	0.108753	0.0354304	0.0026415	0.00133046		0.270016	0.00465048	0.0490477	0.000672894	0.0186392
0.744135	10.7441	0.00199403	0.00199975	9.61348e-05	1.07502e-06	1.81175e-07	1.70245e-06	2.7497e-08	4.88143e-08	5.7193e-10	1.75126e-06	2.80689e-08	2.2653e-06	9.57986e-10	1.18029e-07	2.8179e-08	2.12808e-07	6.30936e-09	4.30475e-07	5.40522e-10	6.43282e-07	6.84989e-09	8.72861e-08	4.77438e-12	5.3593e-09	1.15388e-09	9.6204e-09	2.3052e-10	1.70002e-08	1.68575e-11	2.66206e-08	2.47378e-10	1.96396e-09	8.88649e-14	0.0001		0.74415	1.02147	0.211247	0.125072	0.0321284	0.00558888	0.00102915		0.269943	0.00604115	0.0554534	0.00158198	0.0223907
0.759623	10.7596	0.00199402	0.00199975	9.61308e-05	1.07298e-06	1.84446e-07	1.70288e-06	2.85942e-08	4.88305e-08	5.99016e-10	1.75171e-06	2.91932e-08	2.27135e-06	1.02885e-09	1.17719e-07	2.86481e-08	2.12706e-07	6.55039e-09	4.31295e-07	5.74305e-10	6.44e-07	7.1247e-09	8.76194e-08	5.19296e-12	5.34641e-09	1.17363e-09	9.61828e-09	2.39472e-10	1.7037e-08	1.79207e-11	2.66553e-08	2.57393e-10	1.97185e-09	9.66974e-14	0.0001		0.759638	1.05894	0.208567	0.114994	0.0313426	0.00260264	0.00165553		0.277165	0.00756617	0.0547128	0.000364431	0.0211191
0.775129	10.7751	0.00199402	0.00199974	9.61267e-05	1.07095e-06	1.87699e-07	1.70329e-06	2.97101e-08	4.88463e-08	6.26686e-10	1.75214e-06	3.03368e-08	2.27741e-06	1.10315e-09	1.17413e-07	2.91133e-08	2.12601e-07	6.7949e-09	4.32115e-07	6.09408e-10	6.44716e-07	7.40431e-09	8.79538e-08	5.6382e-12	5.33362e-09	1.19324e-09	9.61605e-09	2.48562e-10	1.70739e-08	1.90264e-11	2.66899e-08	2.67589e-10	1.97978e-09	1.05034e-13	0.0001		0.775144	1.06704	0.22803	0.111085	0.0359051	0.00396495	0.00128363		0.275554	0.00658044	0.0535534	0.000766161	0.0199845
0.790651	10.7907	0.00199401	0.00199974	9.61227e-05	1.06893e-06	1.90935e-07	1.70369e-06	3.08445e-08	4.88616e-08	6.54935e-10	1.75256e-06	3.14995e-08	2.28348e-06	1.18098e-09	1.17108e-07	2.95744e-08	2.12494e-07	7.04283e-09	4.32934e-07	6.45852e-10	6.45429e-07	7.68868e-09	8.82892e-08	6.11119e-12	5.32092e-09	1.21269e-09	9.61372e-09	2.57788e-10	1.71107e-08	2.0175e-11	2.67244e-08	2.77963e-10	1.98773e-09	1.13894e-13	0.0001		0.790658	1.06562	0.222339	0.127419	0.0371387	0.00271015	0.000771945		0.27393	0.00662382	0.0528988	0.00165081	0.0205174
0.806142	10.8061	0.001994	0.00199973	9.61188e-05	1.06692e-06	1.94142e-07	1.70408e-06	3.19937e-08	4.88764e-08	6.83667e-10	1.75296e-06	3.26774e-08	2.28953e-06	1.26214e-09	1.16807e-07	3.00301e-08	2.12385e-07	7.29333e-09	4.33751e-07	6.83537e-10	6.46137e-07	7.97687e-09	8.86245e-08	6.61143e-12	5.30836e-09	1.23194e-09	9.6113e-09	2.67119e-10	1.71474e-08	2.13637e-11	2.67587e-08	2.88482e-10	1.99568e-09	1.2327e-13	0.0001		0.806148	0.974522	0.218464	0.113343	0.0326085	0.00235087	0.00143675		0.263751	0.00463242	0.0535957	0.000898657	0.0218495
0.821642	10.8216	0.001994	0.00199973	9.61148e-05	1.06493e-06	1.9733e-07	1.70445e-06	3.31603e-08	4.88908e-08	7.12948e-10	1.75334e-06	3.38732e-08	2.29559e-06	1.34691e-09	1.16509e-07	3.04817e-08	2.12274e-07	7.54698e-09	4.34567e-07	7.22571e-10	6.46841e-07	8.26955e-09	8.89607e-08	7.14114e-12	5.29589e-09	1.25103e-09	9.60878e-09	2.76576e-10	1.71841e-08	2.25958e-11	2.67929e-08	2.99172e-10	2.00366e-09	1.33203e-13	0.0001		0.821663	1.01321	0.227247	0.114997	0.0419711	0.00307545	0.00167201		0.273818	0.00531465	0.0519189	0.000625312	0.020273
0.837145	10.8371	0.00199399	0.00199972	9.61108e-05	1.06296e-06	2.00498e-07	1.70481e-06	3.43438e-08	4.89047e-08	7.42766e-10	1.75371e-06	3.50866e-08	2.30165e-06	1.43534e-09	1.16214e-07	3.0929e-08	2.1216e-07	7.80366e-09	4.35382e-07	7.62963e-10	6.47542e-07	8.56662e-09	8.92975e-08	7.70127e-12	5.28354e-09	1.26996e-09	9.60616e-09	2.86155e-10	1.72208e-08	2.38716e-11	2.6827e-08	3.10027e-10	2.01165e-09	1.43713e-13	0.0001		0.837153	1.03405	0.231909	0.12068	0.0361575	0.00311679	0.000797468		0.28037	0.00530783	0.0453622	0.000983908	0.0204175
0.852657	10.8527	0.00199399	0.00199972	9.61068e-05	1.06099e-06	2.03647e-07	1.70515e-06	3.55445e-08	4.89182e-08	7.73122e-10	1.75407e-06	3.63176e-08	2.30772e-06	1.52751e-09	1.15922e-07	3.13723e-08	2.12044e-07	8.06337e-09	4.36196e-07	8.04739e-10	6.4824e-07	8.86811e-09	8.96352e-08	8.29302e-12	5.27128e-09	1.28874e-09	9.60344e-09	2.95857e-10	1.72575e-08	2.51922e-11	2.6861e-08	3.21049e-10	2.01966e-09	1.54822e-13	0.0001		0.852668	1.0473	0.235351	0.122931	0.042481	0.00303803	0.00109936		0.265495	0.00641887	0.0463213	0.00103306	0.0228703
0.868151	10.8682	0.00199398	0.00199971	9.61029e-05	1.05904e-06	2.06771e-07	1.70548e-06	3.67599e-08	4.89312e-08	8.03959e-10	1.75441e-06	3.75639e-08	2.31379e-06	1.62334e-09	1.15632e-07	3.18107e-08	2.11926e-07	8.32562e-09	4.37008e-07	8.47841e-10	6.48934e-07	9.17346e-09	8.99731e-08	8.91644e-12	5.25914e-09	1.30734e-09	9.60063e-09	3.05662e-10	1.72941e-08	2.65556e-11	2.68948e-08	3.32218e-10	2.02768e-09	1.66531e-13	0.0001		0.868161	1.02766	0.234325	0.124233	0.0380177	0.00465817	0.00116722		0.28136	0.00766557	0.0491007	0.00129237	0.0222137
0.883654	10.8837	0.00199398	0.00199971	9.60989e-05	1.0571e-06	2.09877e-07	1.70579e-06	3.79921e-08	4.89437e-08	8.35323e-10	1.75473e-06	3.88274e-08	2.31986e-06	1.72305e-09	1.15345e-07	3.22452e-08	2.11806e-07	8.59079e-09	4.37819e-07	8.9236e-10	6.49625e-07	9.48315e-09	9.03119e-08	9.57364e-12	5.24709e-09	1.32579e-09	9.59773e-09	3.15587e-10	1.73307e-08	2.79649e-11	2.69285e-08	3.43552e-10	2.03573e-09	1.78882e-13	0.0001		0.88366	0.988694	0.235206	0.108193	0.0350858	0.00357672	0.00267105		0.280318	0.00661144	0.0460124	0.000865261	0.0204925
0.89917	10.8992	0.00199397	0.0019997	9.6095e-05	1.05518e-06	2.12965e-07	1.70609e-06	3.92411e-08	4.89559e-08	8.67217e-10	1.75505e-06	4.01084e-08	2.32593e-06	1.82674e-09	1.15061e-07	3.26759e-08	2.11683e-07	8.85891e-09	4.3863e-07	9.3832e-10	6.50313e-07	9.79723e-09	9.06515e-08	1.02659e-11	5.23514e-09	1.34409e-09	9.59474e-09	3.25632e-10	1.73673e-08	2.94209e-11	2.69621e-08	3.55052e-10	2.04379e-09	1.91899e-13	0.0001		0.899181	1.0597	0.24195	0.11436	0.0424767	0.00291243	0.00111678		0.271755	0.00742066	0.0534683	0.000819679	0.0212439
0.914666	10.9147	0.00199397	0.0019997	9.6091e-05	1.05327e-06	2.16029e-07	1.70637e-06	4.05043e-08	4.89676e-08	8.9957e-10	1.75534e-06	4.14038e-08	2.332e-06	1.93425e-09	1.1478e-07	3.31018e-08	2.11559e-07	9.12936e-09	4.39438e-07	9.85642e-10	6.50997e-07	1.0115e-08	9.09914e-08	1.0993e-11	5.22331e-09	1.36221e-09	9.59166e-09	3.35773e-10	1.74039e-08	3.0921e-11	2.69955e-08	3.66694e-10	2.05187e-09	2.05577e-13	0.0001		0.914666	1.02017	0.241175	0.123468	0.0371367	0.00251071	0.000892675		0.289681	0.00697458	0.0528827	0.00131497	0.0202976
0.930153	10.9302	0.00199396	0.00199969	9.60871e-05	1.05137e-06	2.19071e-07	1.70664e-06	4.1782e-08	4.89788e-08	9.32393e-10	1.75562e-06	4.27144e-08	2.33807e-06	2.0457e-09	1.14501e-07	3.35234e-08	2.11432e-07	9.40223e-09	4.40245e-07	1.03436e-09	6.51677e-07	1.04366e-08	9.13317e-08	1.17562e-11	5.21159e-09	1.38017e-09	9.58849e-09	3.46015e-10	1.74404e-08	3.24667e-11	2.70288e-08	3.78482e-10	2.05995e-09	2.19943e-13	0.0001		0.930182	1.01527	0.251675	0.11429	0.0384823	0.00495844	0.00074754		0.282551	0.00570992	0.0495419	0.000864975	0.0212578
0.945664	10.9457	0.00199396	0.00199969	9.60832e-05	1.04948e-06	2.22097e-07	1.7069e-06	4.30769e-08	4.89896e-08	9.65752e-10	1.75589e-06	4.40426e-08	2.34414e-06	2.1614e-09	1.14225e-07	3.39416e-08	2.11303e-07	9.67807e-09	4.41051e-07	1.0846e-09	6.52355e-07	1.07627e-08	9.16731e-08	1.25584e-11	5.19995e-09	1.398e-09	9.58523e-09	3.56379e-10	1.74769e-08	3.40616e-11	2.70621e-08	3.9044e-10	2.06807e-09	2.3505e-13	0.0001		0.94568	1.0587	0.252316	0.122189	0.0380695	0.00565166	0.00132551		0.277523	0.00464054	0.0474884	0.000756232	0.0245828
0.96117	10.9612	0.00199395	0.00199968	9.60792e-05	1.0476e-06	2.25103e-07	1.70715e-06	4.43864e-08	4.9e-08	9.99581e-10	1.75615e-06	4.5386e-08	2.35022e-06	2.2812e-09	1.13952e-07	3.43557e-08	2.11173e-07	9.95632e-09	4.41856e-07	1.13629e-09	6.53029e-07	1.10926e-08	9.2015e-08	1.33993e-11	5.18841e-09	1.41567e-09	9.58189e-09	3.66843e-10	1.75133e-08	3.57036e-11	2.70952e-08	4.02546e-10	2.0762e-09	2.50895e-13	0.0001		0.961188	1.02575	0.25811	0.112355	0.0436033	0.00418435	0.000401232		0.276656	0.00466907	0.0477719	0.00071139	0.0243689
0.976679	10.9767	0.00199395	0.00199967	9.60753e-05	1.04574e-06	2.2809e-07	1.70738e-06	4.57111e-08	4.901e-08	1.03389e-09	1.75639e-06	4.6745e-08	2.3563e-06	2.40522e-09	1.13681e-07	3.47658e-08	2.1104e-07	1.02371e-08	4.4266e-07	1.18945e-09	6.537e-07	1.14265e-08	9.23577e-08	1.42804e-11	5.17697e-09	1.43319e-09	9.57846e-09	3.77411e-10	1.75497e-08	3.73938e-11	2.71282e-08	4.14805e-10	2.08435e-09	2.67507e-13	0.0001		0.97669	1.05023	0.272933	0.119589	0.046169	0.00284111	0.00220873		0.270873	0.00738824	0.0460127	0.00114477	0.0226452
0.992172	10.9922	0.00199394	0.00199967	9.60714e-05	1.04389e-06	2.31053e-07	1.70759e-06	4.70491e-08	4.90195e-08	1.06863e-09	1.75661e-06	4.81177e-08	2.36238e-06	2.53336e-09	1.13413e-07	3.51716e-08	2.10906e-07	1.05199e-08	4.43461e-07	1.24404e-09	6.54367e-07	1.17639e-08	9.27006e-08	1.52018e-11	5.16563e-09	1.45055e-09	9.57496e-09	3.88068e-10	1.75861e-08	3.91306e-11	2.71611e-08	4.27198e-10	2.0925e-09	2.84888e-13	0.0001		0.992194	1.04225	0.269735	0.119295	0.0447453	0.00515695	0.00221897		0.278689	0.00664891	0.0476169	0.00246713	0.0265442
1.00768	11.0077	0.00199394	0.00199966	9.60675e-05	1.04205e-06	2.34001e-07	1.7078e-06	4.84028e-08	4.90287e-08	1.10387e-09	1.75683e-06	4.95067e-08	2.36846e-06	2.66595e-09	1.13147e-07	3.55739e-08	2.1077e-07	1.08054e-08	4.44262e-07	1.30018e-09	6.55032e-07	1.21055e-08	9.30445e-08	1.61665e-11	5.15439e-09	1.46777e-09	9.57136e-09	3.98833e-10	1.76225e-08	4.09179e-11	2.71938e-08	4.39751e-10	2.10069e-09	3.03093e-13	0.0001		1.00769	1.00168	0.25832	0.111904	0.0439887	0.0034531	0.00149093		0.28861	0.00538612	0.0424117	0.00176541	0.0247207
1.02318	11.0232	0.00199393	0.00199966	9.60636e-05	1.04023e-06	2.36928e-07	1.70799e-06	4.97702e-08	4.90374e-08	1.13955e-09	1.75703e-06	5.09098e-08	2.37454e-06	2.80284e-09	1.12884e-07	3.59721e-08	2.10632e-07	1.10929e-08	4.45061e-07	1.35779e-09	6.55693e-07	1.24507e-08	9.33888e-08	1.71742e-11	5.14324e-09	1.48484e-09	9.56769e-09	4.0969e-10	1.76588e-08	4.27536e-11	2.72265e-08	4.52443e-10	2.10888e-09	3.22122e-13	0.0001		1.0232	0.993626	0.278397	0.121851	0.0429739	0.0033029	0.00142828		0.26847	0.00593089	0.0481142	0.00115557	0.0226062
1.03869	11.0387	0.00199393	0.00199965	9.60597e-05	1.03841e-06	2.39837e-07	1.70817e-06	5.11523e-08	4.90458e-08	1.1757e-09	1.75721e-06	5.2328e-08	2.38062e-06	2.94421e-09	1.12623e-07	3.63667e-08	2.10492e-07	1.13829e-08	4.45859e-07	1.41695e-09	6.56351e-07	1.27998e-08	9.37339e-08	1.8227e-11	5.13219e-09	1.50176e-09	9.56394e-09	4.20645e-10	1.76951e-08	4.46397e-11	2.7259e-08	4.65285e-10	2.1171e-09	3.42012e-13	0.0001		1.0387	0.98961	0.263175	0.109599	0.0470072	0.00343052	0.00158969		0.279897	0.00585131	0.0533831	0.000979706	0.0189085
1.05419	11.0542	0.00199392	0.00199965	9.60558e-05	1.03661e-06	2.42725e-07	1.70833e-06	5.25477e-08	4.90537e-08	1.21227e-09	1.75738e-06	5.376e-08	2.3867e-06	3.09002e-09	1.12365e-07	3.67574e-08	2.1035e-07	1.16749e-08	4.46656e-07	1.47761e-09	6.57006e-07	1.31525e-08	9.40795e-08	1.93253e-11	5.12123e-09	1.51854e-09	9.56011e-09	4.3169e-10	1.77313e-08	4.65752e-11	2.72914e-08	4.78265e-10	2.12533e-09	3.62772e-13	0.0001		1.05421	1.00045	0.26792	0.119579	0.0468928	0.00490717	0.000920123		0.279531	0.0060947	0.0477889	0.000952193	0.0220273
1.0697	11.0697	0.00199392	0.00199964	9.6052e-05	1.03482e-06	2.45595e-07	1.70848e-06	5.39571e-08	4.90612e-08	1.24929e-09	1.75754e-06	5.52064e-08	2.39279e-06	3.24038e-09	1.12109e-07	3.71444e-08	2.10207e-07	1.19691e-08	4.47451e-07	1.53982e-09	6.57658e-07	1.35089e-08	9.44257e-08	2.04707e-11	5.11036e-09	1.53518e-09	9.55621e-09	4.42826e-10	1.77676e-08	4.85614e-11	2.73238e-08	4.91388e-10	2.13357e-09	3.84435e-13	0.0001		1.06971	1.09425	0.289558	0.127082	0.0507742	0.00377228	0.00139091		0.279843	0.00585574	0.0523294	0.00176076	0.0194218
1.08519	11.0852	0.00199391	0.00199964	9.60481e-05	1.03304e-06	2.48445e-07	1.70862e-06	5.53794e-08	4.90684e-08	1.28673e-09	1.75769e-06	5.66661e-08	2.39887e-06	3.39525e-09	1.11856e-07	3.75274e-08	2.10062e-07	1.22651e-08	4.48244e-07	1.60354e-09	6.58306e-07	1.38687e-08	9.47724e-08	2.16638e-11	5.09959e-09	1.55166e-09	9.55223e-09	4.54047e-10	1.78037e-08	5.05975e-11	2.73559e-08	5.04644e-10	2.14183e-09	4.07011e-13	0.0001		1.08521	1.02477	0.276967	0.114695	0.0359942	0.00335744	0.00116638		0.276234	0.00441693	0.0434519	0.00125985	0.0211768
1.10069	11.1007	0.00199391	0.00199963	9.60442e-05	1.03128e-06	2.51278e-07	1.70875e-06	5.68155e-08	4.90752e-08	1.32461e-09	1.75783e-06	5.81401e-08	2.40496e-06	3.55483e-09	1.11605e-07	3.7907e-08	2.09915e-07	1.25634e-08	4.49037e-07	1.66885e-09	6.58952e-07	1.42322e-08	9.51198e-08	2.29068e-11	5.08891e-09	1.56801e-09	9.54817e-09	4.65359e-10	1.78399e-08	5.26856e-11	2.7388e-08	5.18045e-10	2.15011e-09	4.30542e-13	0.0001		1.1007	1.00693	0.289764	0.119087	0.0482718	0.00405385	0.00217378		0.277936	0.00558407	0.0418522	0.00277475	0.0218361
1.11621	11.1162	0.0019939	0.00199963	9.60404e-05	1.02952e-06	2.54094e-07	1.70887e-06	5.82657e-08	4.90815e-08	1.36293e-09	1.75795e-06	5.96286e-08	2.41105e-06	3.7192e-09	1.11356e-07	3.82832e-08	2.09767e-07	1.28638e-08	4.49828e-07	1.73576e-09	6.59595e-07	1.45995e-08	9.54681e-08	2.42011e-11	5.07832e-09	1.58423e-09	9.54404e-09	4.76764e-10	1.7876e-08	5.48266e-11	2.742e-08	5.3159e-10	2.15841e-09	4.55059e-13	0.0001		1.11622	1.08966	0.315752	0.121791	0.0499124	0.00569756	0.00110181		0.266412	0.00580405	0.0488926	0.00197529	0.0217872
1.13169	11.1317	0.0019939	0.00199962	9.60365e-05	1.02778e-06	2.56886e-07	1.70897e-06	5.97265e-08	4.90875e-08	1.40161e-09	1.75806e-06	6.11281e-08	2.41713e-06	3.88805e-09	1.1111e-07	3.86551e-08	2.09617e-07	1.31656e-08	4.50617e-07	1.80414e-09	6.60234e-07	1.49697e-08	9.58164e-08	2.5545e-11	5.06783e-09	1.60029e-09	9.53984e-09	4.88234e-10	1.7912e-08	5.70161e-11	2.74519e-08	5.4525e-10	2.16672e-09	4.8053e-13	0.0001		1.13172	0.998916	0.283986	0.107939	0.0425439	0.00556478	0.000795401		0.27373	0.00672049	0.046582	0.000885857	0.0220155
1.14722	11.1472	0.00199389	0.00199962	9.60327e-05	1.02605e-06	2.59667e-07	1.70906e-06	6.12037e-08	4.90932e-08	1.4408e-09	1.75815e-06	6.26445e-08	2.42322e-06	4.06212e-09	1.10866e-07	3.90244e-08	2.09466e-07	1.347e-08	4.51406e-07	1.87427e-09	6.60872e-07	1.53443e-08	9.61662e-08	2.69454e-11	5.0574e-09	1.61624e-09	9.53557e-09	4.99814e-10	1.79481e-08	5.92633e-11	2.74837e-08	5.59078e-10	2.17506e-09	5.07083e-13	0.0001		1.14721	0.989046	0.284266	0.111629	0.0498831	0.00316408	0.00150711		0.287954	0.00746486	0.0457138	0.00146988	0.0214554
1.16271	11.1627	0.00199388	0.00199961	9.60288e-05	1.02433e-06	2.62426e-07	1.70914e-06	6.2691e-08	4.90984e-08	1.48032e-09	1.75824e-06	6.41713e-08	2.42931e-06	4.24073e-09	1.10624e-07	3.93896e-08	2.09313e-07	1.37758e-08	4.52192e-07	1.94588e-09	6.61505e-07	1.57217e-08	9.65159e-08	2.83976e-11	5.04708e-09	1.63204e-09	9.53123e-09	5.11455e-10	1.79841e-08	6.15593e-11	2.75153e-08	5.73014e-10	2.18341e-09	5.34634e-13	0.0001		1.16272	0.998378	0.284246	0.118576	0.0485677	0.00398186	0.00180474		0.277469	0.00749165	0.044211	0.00144751	0.0266044
1.17821	11.1782	0.00199388	0.00199961	9.6025e-05	1.02262e-06	2.65166e-07	1.70921e-06	6.41908e-08	4.91033e-08	1.52024e-09	1.75831e-06	6.57111e-08	2.4354e-06	4.42426e-09	1.10385e-07	3.97512e-08	2.09159e-07	1.40833e-08	4.52977e-07	2.01909e-09	6.62136e-07	1.61024e-08	9.68663e-08	2.99053e-11	5.03685e-09	1.64769e-09	9.52682e-09	5.23176e-10	1.80201e-08	6.39085e-11	2.75469e-08	5.87084e-10	2.19177e-09	5.63253e-13	0.0001		1.17822	1.02402	0.304354	0.11868	0.0465279	0.00279912	0.0011043		0.277132	0.00739601	0.045356	0.0022515	0.0239281
1.19372	11.1937	0.00199387	0.0019996	9.60212e-05	1.02092e-06	2.67892e-07	1.70926e-06	6.57048e-08	4.91078e-08	1.56061e-09	1.75837e-06	6.72654e-08	2.44149e-06	4.61295e-09	1.10148e-07	4.01099e-08	2.09003e-07	1.4393e-08	4.53762e-07	2.094e-09	6.62764e-07	1.6487e-08	9.72177e-08	3.14717e-11	5.02669e-09	1.66324e-09	9.52234e-09	5.34988e-10	1.8056e-08	6.63139e-11	2.75783e-08	6.01302e-10	2.20015e-09	5.93e-13	0.0001		1.19372	1.06433	0.313001	0.122706	0.0487223	0.00409173	0.00288871		0.274409	0.00564675	0.0524852	0.00226815	0.0206342
1.20921	11.2092	0.00199387	0.0019996	9.60174e-05	1.01924e-06	2.70595e-07	1.70931e-06	6.72284e-08	4.91119e-08	1.60131e-09	1.75842e-06	6.88297e-08	2.44758e-06	4.80634e-09	1.09913e-07	4.04645e-08	2.08846e-07	1.47038e-08	4.54543e-07	2.17041e-09	6.63389e-07	1.68742e-08	9.75691e-08	3.30935e-11	5.01664e-09	1.67862e-09	9.5178e-09	5.46857e-10	1.80919e-08	6.87691e-11	2.76097e-08	6.15626e-10	2.20854e-09	6.23816e-13	0.0001		1.20923	1.0355	0.309804	0.113643	0.0450931	0.00324123	0.00156771		0.281569	0.0060587	0.0468156	0.00142122	0.0226308
1.22471	11.2247	0.00199386	0.00199959	9.60136e-05	1.01756e-06	2.73282e-07	1.70934e-06	6.87645e-08	4.91157e-08	1.6424e-09	1.75845e-06	7.04069e-08	2.45366e-06	5.00483e-09	1.09681e-07	4.08159e-08	2.08687e-07	1.50164e-08	4.55324e-07	2.24846e-09	6.64011e-07	1.72649e-08	9.79213e-08	3.47749e-11	5.00667e-09	1.69388e-09	9.5132e-09	5.58804e-10	1.81277e-08	7.12791e-11	2.76409e-08	6.30083e-10	2.21695e-09	6.55781e-13	0.0001		1.22473	1.02329	0.306465	0.11937	0.0514707	0.00373899	0.00134778		0.289211	0.00614123	0.0493067	0.00173793	0.0153087
1.24022	11.2402	0.00199386	0.00199959	9.60097e-05	1.01589e-06	2.75955e-07	1.70936e-06	7.03145e-08	4.91192e-08	1.68393e-09	1.75848e-06	7.19985e-08	2.45976e-06	5.2087e-09	1.0945e-07	4.11645e-08	2.08527e-07	1.5331e-08	4.56104e-07	2.32827e-09	6.64631e-07	1.76593e-08	9.82745e-08	3.65193e-11	4.99676e-09	1.70903e-09	9.50852e-09	5.70841e-10	1.81635e-08	7.38471e-11	2.76721e-08	6.44688e-10	2.22539e-09	6.88961e-13	0.0001		1.24023	1.03875	0.3007	0.109456	0.0475406	0.00327499	0.00122663		0.283272	0.00716231	0.0427784	0.00326007	0.0190501
1.25572	11.2557	0.00199385	0.00199958	9.60059e-05	1.01424e-06	2.78607e-07	1.70937e-06	7.18747e-08	4.91223e-08	1.7258e-09	1.75849e-06	7.36005e-08	2.46585e-06	5.41752e-09	1.09222e-07	4.15093e-08	2.08366e-07	1.56469e-08	4.56882e-07	2.40964e-09	6.65247e-07	1.80566e-08	9.8628e-08	3.83238e-11	4.98696e-09	1.72404e-09	9.50379e-09	5.82937e-10	1.81993e-08	7.64673e-11	2.77031e-08	6.59404e-10	2.23384e-09	7.23301e-13	0.0001		1.25573	0.971109	0.30024	0.10808	0.0455393	0.00167699	0.000705253		0.288124	0.0069149	0.0483823	0.0017829	0.0222489
1.27123	11.2712	0.00199385	0.00199958	9.60022e-05	1.0126e-06	2.81243e-07	1.70937e-06	7.34467e-08	4.9125e-08	1.76804e-09	1.75849e-06	7.52147e-08	2.47194e-06	5.63156e-09	1.08996e-07	4.1851e-08	2.08203e-07	1.59644e-08	4.57658e-07	2.49267e-09	6.65861e-07	1.84571e-08	9.89822e-08	4.01917e-11	4.97723e-09	1.73892e-09	9.49899e-09	5.95105e-10	1.82351e-08	7.9143e-11	2.7734e-08	6.74248e-10	2.2423e-09	7.58866e-13	0.0001		1.27123	1.04603	0.310883	0.113749	0.0470487	0.0049798	0.0012827		0.276116	0.00607531	0.0495579	0.00167899	0.021633
1.28674	11.2867	0.00199384	0.00199957	9.59984e-05	1.01097e-06	2.83863e-07	1.70936e-06	7.50304e-08	4.91274e-08	1.81066e-09	1.75849e-06	7.68411e-08	2.47804e-06	5.85091e-09	1.08772e-07	4.21895e-08	2.0804e-07	1.62835e-08	4.58433e-07	2.57739e-09	6.66473e-07	1.88609e-08	9.9337e-08	4.21244e-11	4.96758e-09	1.75368e-09	9.49413e-09	6.07346e-10	1.82708e-08	8.18747e-11	2.77649e-08	6.8922e-10	2.25079e-09	7.95686e-13	0.0001		1.28673	0.997258	0.305931	0.120873	0.0508025	0.00351054	0.00137496		0.285174	0.0081672	0.0444642	0.00314336	0.0222023
1.30223	11.3022	0.00199384	0.00199956	9.59946e-05	1.00935e-06	2.86463e-07	1.70934e-06	7.66235e-08	4.91295e-08	1.85359e-09	1.75846e-06	7.84771e-08	2.48413e-06	6.07528e-09	1.0855e-07	4.25244e-08	2.07875e-07	1.66036e-08	4.59206e-07	2.66367e-09	6.67081e-07	1.92673e-08	9.96921e-08	4.41205e-11	4.95802e-09	1.7683e-09	9.48921e-09	6.19638e-10	1.83064e-08	8.46589e-11	2.77956e-08	7.04297e-10	2.25928e-09	8.33732e-13	0.0001		1.30225	1.02085	0.321321	0.10993	0.0573669	0.00254109	0.00208595		0.281882	0.00768912	0.0468006	0.00260353	0.0255641
1.31773	11.3177	0.00199383	0.00199956	9.59908e-05	1.00773e-06	2.89048e-07	1.7093e-06	7.82291e-08	4.91312e-08	1.89692e-09	1.75843e-06	8.0126e-08	2.49022e-06	6.30518e-09	1.0833e-07	4.28565e-08	2.07708e-07	1.69254e-08	4.59978e-07	2.7517e-09	6.67686e-07	1.96772e-08	1.00048e-07	4.61854e-11	4.94854e-09	1.78281e-09	9.48424e-09	6.32008e-10	1.8342e-08	8.75016e-11	2.78262e-08	7.1951e-10	2.26779e-09	8.73108e-13	0.0001		1.31775	1.05117	0.327903	0.115126	0.0493669	0.00414583	0.000938615		0.273742	0.00605336	0.047972	0.00152397	0.0226269
1.33324	11.3332	0.00199383	0.00199955	9.59871e-05	1.00613e-06	2.91618e-07	1.70926e-06	7.98466e-08	4.91326e-08	1.94063e-09	1.75839e-06	8.17873e-08	2.49632e-06	6.54061e-09	1.08112e-07	4.31856e-08	2.07541e-07	1.72489e-08	4.60749e-07	2.84147e-09	6.6829e-07	2.00903e-08	1.00405e-07	4.83199e-11	4.93913e-09	1.7972e-09	9.4792e-09	6.44451e-10	1.83776e-08	9.04024e-11	2.78568e-08	7.34853e-10	2.27633e-09	9.13834e-13	0.0001		1.33325	0.986669	0.327017	0.11289	0.0561958	0.00404994	0.00131383		0.2688	0.00737066	0.0472069	0.00211107	0.0218503
1.34873	11.3487	0.00199382	0.00199955	9.59833e-05	1.00454e-06	2.94167e-07	1.7092e-06	8.14724e-08	4.91337e-08	1.98462e-09	1.75834e-06	8.3457e-08	2.50241e-06	6.7811e-09	1.07897e-07	4.35111e-08	2.07372e-07	1.75731e-08	4.61517e-07	2.93279e-09	6.6889e-07	2.05059e-08	1.00762e-07	5.05207e-11	4.92981e-09	1.81145e-09	9.47411e-09	6.56937e-10	1.84131e-08	9.33552e-11	2.78872e-08	7.50292e-10	2.28487e-09	9.55845e-13	0.0001		1.34876	1.04082	0.34965	0.117146	0.0558619	0.00360837	0.00157138		0.286261	0.0066231	0.0439665	0.00233094	0.0259951
1.36424	11.3642	0.00199382	0.00199954	9.59796e-05	1.00296e-06	2.96703e-07	1.70914e-06	8.31108e-08	4.91344e-08	2.029e-09	1.75827e-06	8.51398e-08	2.5085e-06	7.02735e-09	1.07683e-07	4.3834e-08	2.07202e-07	1.7899e-08	4.62285e-07	3.02591e-09	6.69488e-07	2.0925e-08	1.0112e-07	5.27951e-11	4.92056e-09	1.8256e-09	9.46896e-09	6.695e-10	1.84486e-08	9.63685e-11	2.79176e-08	7.65869e-10	2.29344e-09	9.99283e-13	0.0001		1.36426	1.01341	0.321776	0.113275	0.0565845	0.00362019	0.00154557		0.27786	0.00610494	0.0391158	0.00199191	0.0189085
1.37976	11.3798	0.00199381	0.00199954	9.59758e-05	1.00139e-06	2.99223e-07	1.70906e-06	8.47597e-08	4.91348e-08	2.07373e-09	1.7582e-06	8.68335e-08	2.5146e-06	7.27914e-09	1.07471e-07	4.41538e-08	2.07031e-07	1.82263e-08	4.63052e-07	3.12074e-09	6.70083e-07	2.1347e-08	1.01478e-07	5.51419e-11	4.91138e-09	1.83963e-09	9.46376e-09	6.82125e-10	1.84841e-08	9.94392e-11	2.79479e-08	7.81564e-10	2.30202e-09	1.04413e-12	0.0001		1.37976	1.02531	0.323038	0.113743	0.0564067	0.00445162	0.00171979		0.295552	0.00603091	0.0437297	0.00244512	0.0248665
1.39526	11.3953	0.00199381	0.00199953	9.59721e-05	9.99835e-07	3.01725e-07	1.70898e-06	8.64181e-08	4.91349e-08	2.11877e-09	1.75811e-06	8.85369e-08	2.52069e-06	7.53633e-09	1.07261e-07	4.44704e-08	2.06859e-07	1.85545e-08	4.63816e-07	3.21722e-09	6.70676e-07	2.17718e-08	1.01837e-07	5.7561e-11	4.90229e-09	1.85353e-09	9.4585e-09	6.94802e-10	1.85195e-08	1.02565e-10	2.7978e-08	7.97367e-10	2.31062e-09	1.09038e-12	0.0001		1.39526	1.01969	0.348085	0.117849	0.0510702	0.00466842	0.00175953		0.268939	0.00735873	0.045148	0.00235466	0.0233073
1.41075	11.4108	0.0019938	0.00199953	9.59684e-05	9.98287e-07	3.0421e-07	1.70888e-06	8.80856e-08	4.91347e-08	2.1641e-09	1.75802e-06	9.02498e-08	2.52678e-06	7.79897e-09	1.07053e-07	4.47839e-08	2.06687e-07	1.88838e-08	4.64579e-07	3.31535e-09	6.71265e-07	2.21991e-08	1.02196e-07	6.00535e-11	4.89328e-09	1.86731e-09	9.45319e-09	7.07529e-10	1.85549e-08	1.05748e-10	2.80081e-08	8.13276e-10	2.31923e-09	1.13805e-12	0.0001		1.41076	1.02583	0.329408	0.109138	0.051823	0.00394586	0.000936489		0.279488	0.00437812	0.0398734	0.00179725	0.0240105
1.42624	11.4262	0.0019938	0.00199952	9.59646e-05	9.9675e-07	3.06678e-07	1.70878e-06	8.97628e-08	4.91342e-08	2.20976e-09	1.75791e-06	9.19726e-08	2.53287e-06	8.06718e-09	1.06848e-07	4.50944e-08	2.06513e-07	1.92141e-08	4.65339e-07	3.41517e-09	6.71852e-07	2.26293e-08	1.02556e-07	6.26215e-11	4.88435e-09	1.88097e-09	9.44783e-09	7.20309e-10	1.85902e-08	1.08987e-10	2.8038e-08	8.29296e-10	2.32785e-09	1.1872e-12	0.0001		1.42626	1.06187	0.376258	0.112727	0.0518228	0.00516409	0.00281738		0.274499	0.00626984	0.0439845	0.0011849	0.0220236
1.44176	11.4418	0.00199379	0.00199952	9.59609e-05	9.9522e-07	3.09134e-07	1.70866e-06	9.14523e-08	4.91333e-08	2.25579e-09	1.7578e-06	9.37081e-08	2.53897e-06	8.34145e-09	1.06643e-07	4.54024e-08	2.06338e-07	1.9546e-08	4.661e-07	3.51686e-09	6.72437e-07	2.30629e-08	1.02917e-07	6.52708e-11	4.87547e-09	1.89453e-09	9.44242e-09	7.33163e-10	1.86255e-08	1.12289e-10	2.80679e-08	8.45452e-10	2.3365e-09	1.23793e-12	0.0001		1.44177	0.990359	0.3339	0.118573	0.053277	0.00510176	0.00181984		0.289469	0.00543742	0.0491789	0.000842458	0.0235851
1.45725	11.4573	0.00199379	0.00199951	9.59572e-05	9.93702e-07	3.1157e-07	1.70854e-06	9.31493e-08	4.91322e-08	2.30209e-09	1.75767e-06	9.54514e-08	2.54506e-06	8.62106e-09	1.06441e-07	4.57071e-08	2.06162e-07	1.98786e-08	4.66858e-07	3.62013e-09	6.73019e-07	2.34987e-08	1.03278e-07	6.79954e-11	4.86669e-09	1.90796e-09	9.43696e-09	7.46054e-10	1.86608e-08	1.15644e-10	2.80977e-08	8.61698e-10	2.34516e-09	1.29012e-12	0.0001		1.45727	1.02887	0.344093	0.111593	0.0623354	0.00256415	0.000798746		0.291871	0.00793718	0.0399359	0.00243229	0.0258606
1.47277	11.4728	0.00199378	0.00199951	9.59535e-05	9.92192e-07	3.13994e-07	1.7084e-06	9.48579e-08	4.91307e-08	2.34875e-09	1.75754e-06	9.72066e-08	2.55116e-06	8.90678e-09	1.06241e-07	4.60093e-08	2.05985e-07	2.02126e-08	4.67615e-07	3.72526e-09	6.736e-07	2.39379e-08	1.03641e-07	7.08035e-11	4.85796e-09	1.9213e-09	9.43144e-09	7.59013e-10	1.8696e-08	1.19063e-10	2.81274e-08	8.78075e-10	2.35385e-09	1.34394e-12	0.0001		1.47277	0.986283	0.340213	0.104666	0.0534578	0.00307108	0.000901473		0.277501	0.00688763	0.0431549	0.00112381	0.0243898
1.48827	11.4883	0.00199378	0.0019995	9.59498e-05	9.90693e-07	3.16401e-07	1.70826e-06	9.65749e-08	4.9129e-08	2.39568e-09	1.75739e-06	9.89705e-08	2.55725e-06	9.1981e-09	1.06043e-07	4.63085e-08	2.05807e-07	2.05474e-08	4.6837e-07	3.83206e-09	6.74177e-07	2.43794e-08	1.04003e-07	7.36914e-11	4.84932e-09	1.93451e-09	9.42588e-09	7.72014e-10	1.87312e-08	1.22538e-10	2.81571e-08	8.94552e-10	2.36254e-09	1.39932e-12	0.0001		1.48827	1.0132	0.350458	0.114767	0.0490417	0.00233282	0.00169681		0.284141	0.00792517	0.0426833	0.00193239	0.0230072
1.50376	11.5038	0.00199377	0.0019995	9.59461e-05	9.89205e-07	3.1879e-07	1.70811e-06	9.82997e-08	4.91269e-08	2.44288e-09	1.75723e-06	1.00743e-07	2.56334e-06	9.49502e-09	1.05846e-07	4.66046e-08	2.05628e-07	2.08829e-08	4.69123e-07	3.9405e-09	6.74751e-07	2.48234e-08	1.04366e-07	7.66597e-11	4.84075e-09	1.94761e-09	9.42028e-09	7.85056e-10	1.87663e-08	1.26069e-10	2.81865e-08	9.11125e-10	2.37125e-09	1.45628e-12	0.0001		1.50379	0.975573	0.352457	0.108036	0.05178	0.00413601	0.00200235		0.287641	0.00648136	0.0469361	0.00255325	0.0243964
1.51927	11.5193	0.00199376	0.00199949	9.59424e-05	9.87725e-07	3.21166e-07	1.70795e-06	1.00035e-07	4.91246e-08	2.49043e-09	1.75707e-06	1.02526e-07	2.56944e-06	9.79807e-09	1.05652e-07	4.68982e-08	2.05448e-07	2.12196e-08	4.69876e-07	4.05079e-09	6.75324e-07	2.52704e-08	1.0473e-07	7.9715e-11	4.83225e-09	1.9606e-09	9.41462e-09	7.98158e-10	1.88014e-08	1.29662e-10	2.8216e-08	9.2782e-10	2.37998e-09	1.51492e-12	0.0001		1.51928	1.03153	0.3773	0.117636	0.066064	0.00396561	0.00112668		0.281107	0.00723089	0.0476459	0.00338493	0.025084
1.53477	11.5348	0.00199376	0.00199949	9.59388e-05	9.86256e-07	3.23526e-07	1.70777e-06	1.01779e-07	4.9122e-08	2.53823e-09	1.7569e-06	1.04317e-07	2.57553e-06	1.01068e-08	1.05459e-07	4.71889e-08	2.05268e-07	2.1557e-08	4.70626e-07	4.16273e-09	6.75894e-07	2.57198e-08	1.05094e-07	8.28534e-11	4.82382e-09	1.97348e-09	9.40892e-09	8.11297e-10	1.88364e-08	1.33312e-10	2.82453e-08	9.44609e-10	2.38872e-09	1.5752e-12	0.0001		1.53478	0.970081	0.35632	0.109564	0.0564443	0.00262503	0.00258507		0.278657	0.00594933	0.0390368	0.0018824	0.0251793
1.55028	11.5503	0.00199375	0.00199948	9.59351e-05	9.84794e-07	3.25873e-07	1.70759e-06	1.03533e-07	4.91191e-08	2.58638e-09	1.75671e-06	1.0612e-07	2.58162e-06	1.04219e-08	1.05268e-07	4.74773e-08	2.05087e-07	2.18958e-08	4.71376e-07	4.27658e-09	6.76462e-07	2.61723e-08	1.05459e-07	8.60832e-11	4.81545e-09	1.98626e-09	9.40317e-09	8.24501e-10	1.88714e-08	1.37027e-10	2.82746e-08	9.61528e-10	2.39749e-09	1.63726e-12	0.0001		1.55029	0.974237	0.352884	0.106261	0.0547453	0.00443486	0.00180031		0.274054	0.00765158	0.04221	0.00223222	0.0240212
1.56579	11.5658	0.00199375	0.00199948	9.59314e-05	9.83343e-07	3.28203e-07	1.7074e-06	1.05295e-07	4.91159e-08	2.63479e-09	1.75652e-06	1.0793e-07	2.58772e-06	1.07427e-08	1.05078e-07	4.77627e-08	2.04904e-07	2.22351e-08	4.72123e-07	4.3921e-09	6.77028e-07	2.66272e-08	1.05824e-07	8.93989e-11	4.80716e-09	1.99893e-09	9.39738e-09	8.37741e-10	1.89064e-08	1.40799e-10	2.83038e-08	9.7854e-10	2.40627e-09	1.701e-12	0.0001		1.5658	1.02024	0.391238	0.111603	0.0565547	0.0043176	0.00260393		0.276438	0.0078435	0.0398112	0.00252701	0.0236444
1.58127	11.5813	0.00199374	0.00199947	9.59278e-05	9.81903e-07	3.30515e-07	1.7072e-06	1.07063e-07	4.91124e-08	2.6834e-09	1.75632e-06	1.09747e-07	2.5938e-06	1.10691e-08	1.04891e-07	4.80451e-08	2.04722e-07	2.25747e-08	4.72868e-07	4.5092e-09	6.7759e-07	2.70839e-08	1.0619e-07	9.27991e-11	4.79895e-09	2.01148e-09	9.39155e-09	8.51004e-10	1.89413e-08	1.44625e-10	2.83328e-08	9.95629e-10	2.41505e-09	1.7664e-12	0.0001		1.5813	1.001	0.356348	0.109772	0.0596402	0.00311514	0.000813734		0.296008	0.00874138	0.0474053	0.00228677	0.02195
1.59679	11.5968	0.00199374	0.00199947	9.59241e-05	9.8047e-07	3.32817e-07	1.707e-06	1.08843e-07	4.91086e-08	2.73238e-09	1.7561e-06	1.11575e-07	2.5999e-06	1.14021e-08	1.04705e-07	4.83254e-08	2.04538e-07	2.29158e-08	4.73613e-07	4.62827e-09	6.78151e-07	2.7544e-08	1.06557e-07	9.62968e-11	4.79079e-09	2.02394e-09	9.38568e-09	8.64336e-10	1.89762e-08	1.48518e-10	2.83618e-08	1.01285e-09	2.42386e-09	1.83371e-12	0.0001		1.5968	0.971336	0.358658	0.111733	0.0534613	0.00204498	0.00114343		0.288438	0.00899941	0.0409703	0.00371698	0.0187349
1.61228	11.6123	0.00199373	0.00199946	9.59205e-05	9.79048e-07	3.35101e-07	1.70678e-06	1.10629e-07	4.91046e-08	2.78158e-09	1.75588e-06	1.13411e-07	2.60599e-06	1.17409e-08	1.04521e-07	4.86027e-08	2.04354e-07	2.32572e-08	4.74355e-07	4.74898e-09	6.78709e-07	2.80062e-08	1.06923e-07	9.9883e-11	4.78271e-09	2.03629e-09	9.37976e-09	8.77694e-10	1.9011e-08	1.52467e-10	2.83907e-08	1.03016e-09	2.43268e-09	1.90276e-12	0.0001		1.6123	1.01661	0.386477	0.11374	0.0604774	0.00327917	0.00170502		0.281427	0.0098732	0.048261	0.00178068	0.025215
1.62779	11.6278	0.00199373	0.00199945	9.59168e-05	9.77633e-07	3.37372e-07	1.70655e-06	1.12425e-07	4.91003e-08	2.83109e-09	1.75565e-06	1.15256e-07	2.61208e-06	1.2086e-08	1.04338e-07	4.88777e-08	2.04168e-07	2.35996e-08	4.75097e-07	4.87154e-09	6.79265e-07	2.84711e-08	1.07291e-07	1.03566e-10	4.77469e-09	2.04854e-09	9.3738e-09	8.91103e-10	1.90458e-08	1.5648e-10	2.84196e-08	1.04758e-09	2.44153e-09	1.9737e-12	0.0001		1.6278	1.00283	0.363726	0.112254	0.054706	0.00369904	0.00138571		0.283315	0.00971045	0.0411145	0.00219869	0.0272021
1.64329	11.6433	0.00199372	0.00199945	9.59132e-05	9.7623e-07	3.39627e-07	1.70632e-06	1.14227e-07	4.90957e-08	2.88081e-09	1.75542e-06	1.17108e-07	2.61816e-06	1.24369e-08	1.04157e-07	4.91498e-08	2.03983e-07	2.39423e-08	4.75836e-07	4.99574e-09	6.79818e-07	2.89381e-08	1.07659e-07	1.0734e-10	4.76674e-09	2.06067e-09	9.36781e-09	9.04539e-10	1.90805e-08	1.60549e-10	2.84483e-08	1.06509e-09	2.45038e-09	2.04643e-12	0.0001		1.6433	1.01055	0.382909	0.106343	0.0537639	0.00517621	0.00158118		0.282281	0.00814964	0.0382659	0.00261085	0.0277738
1.65879	11.6588	0.00199372	0.00199944	9.59096e-05	9.74834e-07	3.41868e-07	1.70608e-06	1.16038e-07	4.90909e-08	2.93081e-09	1.75517e-06	1.18969e-07	2.62425e-06	1.27942e-08	1.03978e-07	4.94196e-08	2.03796e-07	2.42859e-08	4.76574e-07	5.12178e-09	6.8037e-07	2.94077e-08	1.08028e-07	1.11212e-10	4.75885e-09	2.07272e-09	9.36177e-09	9.18019e-10	1.91152e-08	1.64681e-10	2.84769e-08	1.0827e-09	2.45926e-09	2.1211e-12	0.0001		1.6588	0.973648	0.357427	0.111623	0.0584013	0.00493633	0.00152504		0.290323	0.00907249	0.0367535	0.00235818	0.0227698
1.6743	11.6743	0.00199371	0.00199944	9.5906e-05	9.73448e-07	3.44095e-07	1.70583e-06	1.17857e-07	4.90858e-08	2.98109e-09	1.75491e-06	1.20838e-07	2.63034e-06	1.31578e-08	1.03801e-07	4.96869e-08	2.03609e-07	2.46302e-08	4.7731e-07	5.24962e-09	6.80919e-07	2.98798e-08	1.08398e-07	1.15183e-10	4.75103e-09	2.08466e-09	9.35569e-09	9.31541e-10	1.91498e-08	1.68876e-10	2.85055e-08	1.10042e-09	2.46815e-09	2.19771e-12	0.0001		1.67431	0.936888	0.375906	0.102337	0.0564582	0.00336473	0.00244552		0.287402	0.0079013	0.044809	0.00329565	0.0271417
1.68981	11.6898	0.00199371	0.00199943	9.59024e-05	9.72069e-07	3.46309e-07	1.70557e-06	1.19685e-07	4.90804e-08	3.03163e-09	1.75465e-06	1.22716e-07	2.63643e-06	1.35277e-08	1.03625e-07	4.99518e-08	2.03421e-07	2.49752e-08	4.78045e-07	5.37926e-09	6.81466e-07	3.03544e-08	1.08768e-07	1.19254e-10	4.74327e-09	2.09651e-09	9.34958e-09	9.45101e-10	1.91845e-08	1.73132e-10	2.8534e-08	1.11823e-09	2.47706e-09	2.27629e-12	0.0001		1.68982	1.01089	0.382217	0.107709	0.0584845	0.00418915	0.00188486		0.286333	0.00982933	0.0387604	0.00361876	0.0275618
1.70531	11.7053	0.0019937	0.00199943	9.58988e-05	9.70701e-07	3.48507e-07	1.7053e-06	1.21519e-07	4.90748e-08	3.0824e-09	1.75438e-06	1.24601e-07	2.64252e-06	1.39037e-08	1.0345e-07	5.02141e-08	2.03232e-07	2.53205e-08	4.78779e-07	5.51061e-09	6.82011e-07	3.08311e-08	1.09138e-07	1.23424e-10	4.73558e-09	2.10825e-09	9.34343e-09	9.5869e-10	1.9219e-08	1.77447e-10	2.85624e-08	1.13614e-09	2.48598e-09	2.35682e-12	0.0001		1.70532	0.992106	0.369948	0.109926	0.0582955	0.00351591	0.00175341		0.297181	0.00803725	0.0419248	0.00307134	0.0244979
1.7208	11.7208	0.0019937	0.00199942	9.58952e-05	9.69342e-07	3.50689e-07	1.70503e-06	1.23358e-07	4.90689e-08	3.13335e-09	1.7541e-06	1.26492e-07	2.6486e-06	1.42856e-08	1.03278e-07	5.04737e-08	2.03044e-07	2.56661e-08	4.7951e-07	5.6436e-09	6.82553e-07	3.13097e-08	1.09509e-07	1.27692e-10	4.72795e-09	2.11989e-09	9.33725e-09	9.72299e-10	1.92535e-08	1.81819e-10	2.85907e-08	1.15412e-09	2.49491e-09	2.43927e-12	0.0001		1.72081	1.03417	0.402294	0.105747	0.0595455	0.00452946	0.000806153		0.282308	0.00874558	0.0362347	0.0034085	0.022179
1.73631	11.7363	0.00199369	0.00199942	9.58916e-05	9.6799e-07	3.52861e-07	1.70475e-06	1.25208e-07	4.90628e-08	3.18464e-09	1.75381e-06	1.28393e-07	2.65469e-06	1.46745e-08	1.03107e-07	5.07313e-08	2.02854e-07	2.60128e-08	4.8024e-07	5.7786e-09	6.83094e-07	3.17914e-08	1.09881e-07	1.3207e-10	4.72038e-09	2.13144e-09	9.33102e-09	9.85964e-10	1.9288e-08	1.8626e-10	2.8619e-08	1.17222e-09	2.50387e-09	2.5239e-12	0.0001		1.73633	0.964276	0.3844	0.11262	0.0559436	0.00337207	0.00136721		0.292681	0.0119891	0.0376903	0.00367248	0.0227952
1.75181	11.7518	0.00199369	0.00199941	9.5888e-05	9.66649e-07	3.55016e-07	1.70446e-06	1.27063e-07	4.90565e-08	3.23609e-09	1.75351e-06	1.30299e-07	2.66077e-06	1.50692e-08	1.02937e-07	5.09862e-08	2.02664e-07	2.63594e-08	4.80968e-07	5.91517e-09	6.83632e-07	3.22746e-08	1.10253e-07	1.36546e-10	4.71288e-09	2.14289e-09	9.32477e-09	9.99641e-10	1.93224e-08	1.90756e-10	2.86472e-08	1.1904e-09	2.51284e-09	2.61047e-12	0.0001		1.75184	1.04454	0.414669	0.11521	0.0671006	0.00230747	0.0014745		0.284673	0.00797712	0.0416135	0.00393703	0.0238727
1.76731	11.7673	0.00199368	0.00199941	9.58844e-05	9.65316e-07	3.57159e-07	1.70416e-06	1.28925e-07	4.90498e-08	3.2878e-09	1.75321e-06	1.32213e-07	2.66686e-06	1.54705e-08	1.02769e-07	5.12389e-08	2.02473e-07	2.67067e-08	4.81695e-07	6.0536e-09	6.84168e-07	3.27603e-08	1.10626e-07	1.41131e-10	4.70544e-09	2.15424e-09	9.31848e-09	1.01336e-09	1.93568e-08	1.95316e-10	2.86753e-08	1.20867e-09	2.52182e-09	2.69917e-12	0.0001		1.76733	1.01863	0.389777	0.10574	0.0607035	0.00675507	0.00230009		0.28958	0.0107657	0.0433339	0.0037101	0.0259302
1.78281	11.7828	0.00199368	0.0019994	9.58809e-05	9.63991e-07	3.59287e-07	1.70385e-06	1.30795e-07	4.9043e-08	3.33973e-09	1.75289e-06	1.34134e-07	2.67294e-06	1.58782e-08	1.02603e-07	5.14892e-08	2.02282e-07	2.70545e-08	4.8242e-07	6.1938e-09	6.84702e-07	3.32483e-08	1.10999e-07	1.45822e-10	4.69806e-09	2.1655e-09	9.31216e-09	1.0271e-09	1.93911e-08	1.99937e-10	2.87033e-08	1.22704e-09	2.53083e-09	2.79e-12	0.0001		1.78282	0.987146	0.391918	0.111367	0.0593463	0.00289209	0.00186528		0.296805	0.00944183	0.0443128	0.00242098	0.0243094
1.79831	11.7983	0.00199367	0.0019994	9.58773e-05	9.62674e-07	3.61402e-07	1.70354e-06	1.32672e-07	4.90359e-08	3.39191e-09	1.75257e-06	1.36063e-07	2.67902e-06	1.62925e-08	1.02438e-07	5.17373e-08	2.0209e-07	2.74027e-08	4.83144e-07	6.33582e-09	6.85234e-07	3.37385e-08	1.11373e-07	1.50624e-10	4.69074e-09	2.17667e-09	9.3058e-09	1.04088e-09	1.94254e-08	2.04622e-10	2.87312e-08	1.2455e-09	2.53985e-09	2.88301e-12	0.0001		1.79834	1.08456	0.424188	0.119435	0.0603661	0.00359706	0.00194595		0.28954	0.00902681	0.0364241	0.00356383	0.0248368
1.81383	11.8138	0.00199367	0.00199939	9.58737e-05	9.61365e-07	3.63506e-07	1.70322e-06	1.34557e-07	4.90285e-08	3.44435e-09	1.75224e-06	1.38001e-07	2.68511e-06	1.67137e-08	1.02274e-07	5.19833e-08	2.01898e-07	2.77516e-08	4.83867e-07	6.47975e-09	6.85764e-07	3.42314e-08	1.11748e-07	1.55541e-10	4.68348e-09	2.18776e-09	9.29941e-09	1.0547e-09	1.94597e-08	2.09373e-10	2.87591e-08	1.26407e-09	2.54889e-09	2.97827e-12	0.0001		1.81383	0.9506	0.388103	0.104906	0.0618105	0.00355124	0.00119359		0.298297	0.00580602	0.0413323	0.00507919	0.0263238
1.82932	11.8293	0.00199366	0.00199939	9.58702e-05	9.60067e-07	3.65592e-07	1.70289e-06	1.36444e-07	4.9021e-08	3.4969e-09	1.75191e-06	1.39941e-07	2.69118e-06	1.71404e-08	1.02112e-07	5.22265e-08	2.01705e-07	2.81001e-08	4.84586e-07	6.62515e-09	6.86291e-07	3.47253e-08	1.12123e-07	1.60558e-10	4.67629e-09	2.19873e-09	9.29299e-09	1.06851e-09	1.94939e-08	2.14176e-10	2.87868e-08	1.28269e-09	2.55793e-09	3.07555e-12	0.0001		1.82933	1.0251	0.407613	0.11479	0.0599911	0.00517387	0.00257323		0.282898	0.0091911	0.0387451	0.00391718	0.0251376
1.84483	11.8448	0.00199366	0.00199938	9.58666e-05	9.58775e-07	3.67667e-07	1.70255e-06	1.38341e-07	4.90132e-08	3.54973e-09	1.75156e-06	1.41891e-07	2.69727e-06	1.75742e-08	1.01952e-07	5.24677e-08	2.01512e-07	2.84494e-08	4.85305e-07	6.77252e-09	6.86817e-07	3.5222e-08	1.12499e-07	1.65695e-10	4.66914e-09	2.20962e-09	9.28654e-09	1.08237e-09	1.9528e-08	2.19047e-10	2.88146e-08	1.30142e-09	2.567e-09	3.17518e-12	0.0001		1.84484	1.00609	0.394019	0.105497	0.0637094	0.00384942	0.00192862		0.29044	0.00985115	0.0375028	0.00180408	0.0201643
1.86033	11.8603	0.00199365	0.00199938	9.58631e-05	9.57492e-07	3.69729e-07	1.70221e-06	1.40244e-07	4.90051e-08	3.60276e-09	1.75121e-06	1.43846e-07	2.70335e-06	1.80145e-08	1.01793e-07	5.27067e-08	2.01318e-07	2.8799e-08	4.86023e-07	6.92166e-09	6.87341e-07	3.57207e-08	1.12875e-07	1.70945e-10	4.66206e-09	2.22043e-09	9.28007e-09	1.09625e-09	1.95621e-08	2.23979e-10	2.88422e-08	1.32023e-09	2.57608e-09	3.27707e-12	0.0001		1.86035	1.05679	0.428592	0.112283	0.0628275	0.0051656	0.00119803		0.285277	0.00906218	0.0389073	0.00368366	0.0231042
1.87584	11.8758	0.00199364	0.00199937	9.58596e-05	9.56217e-07	3.71778e-07	1.70186e-06	1.42153e-07	4.89968e-08	3.65602e-09	1.75085e-06	1.45809e-07	2.70943e-06	1.84615e-08	1.01635e-07	5.29436e-08	2.01124e-07	2.9149e-08	4.86739e-07	7.07262e-09	6.87863e-07	3.62216e-08	1.13252e-07	1.76313e-10	4.65503e-09	2.23114e-09	9.27355e-09	1.11016e-09	1.95962e-08	2.28976e-10	2.88698e-08	1.33914e-09	2.58518e-09	3.38128e-12	0.0001		1.87586	0.987145	0.409192	0.111457	0.0591969	0.00396746	0.00099999		0.293072	0.00957007	0.0340661	0.00284241	0.0233479
1.89135	11.8913	0.00199364	0.00199937	9.58561e-05	9.5495e-07	3.73814e-07	1.7015e-06	1.44068e-07	4.89884e-08	3.70948e-09	1.75049e-06	1.47778e-07	2.7155e-06	1.8915e-08	1.01479e-07	5.31782e-08	2.0093e-07	2.94991e-08	4.87453e-07	7.22534e-09	6.88382e-07	3.67245e-08	1.13629e-07	1.81796e-10	4.64807e-09	2.24177e-09	9.26702e-09	1.12409e-09	1.96302e-08	2.34034e-10	2.88972e-08	1.35813e-09	2.5943e-09	3.4878e-12	0.0001		1.89135	1.01422	0.406767	0.111275	0.0607353	0.00328653	0.00242237		0.3021	0.00918197	0.0423243	0.00338666	0.025974
1.90683	11.9068	0.00199363	0.00199936	9.58525e-05	9.53693e-07	3.75834e-07	1.70114e-06	1.45987e-07	4.89797e-08	3.76306e-09	1.75012e-06	1.4975e-07	2.72157e-06	1.93746e-08	1.01324e-07	5.34104e-08	2.00735e-07	2.98491e-08	4.88164e-07	7.37964e-09	6.88899e-07	3.72287e-08	1.14007e-07	1.87391e-10	4.64116e-09	2.25229e-09	9.26046e-09	1.13803e-09	1.96642e-08	2.39148e-10	2.89246e-08	1.37717e-09	2.60342e-09	3.59653e-12	0.0001		1.90684	0.983352	0.407036	0.105472	0.0599721	0.00447806	0.00266526		0.291042	0.00763313	0.0388212	0.00169504	0.022704
1.92235	11.9224	0.00199363	0.00199936	9.5849e-05	9.52441e-07	3.77846e-07	1.70076e-06	1.47916e-07	4.89707e-08	3.81695e-09	1.74973e-06	1.51733e-07	2.72765e-06	1.98418e-08	1.01171e-07	5.3641e-08	2.0054e-07	3.01999e-08	4.88876e-07	7.53605e-09	6.89415e-07	3.7736e-08	1.14385e-07	1.93118e-10	4.6343e-09	2.26275e-09	9.25386e-09	1.15201e-09	1.96981e-08	2.44335e-10	2.8952e-08	1.39635e-09	2.61258e-09	3.70788e-12	0.0001		1.92236	0.993812	0.440626	0.113415	0.0661072	0.00428059	0.00157948		0.287584	0.00909448	0.0432197	0.00403625	0.0231746
1.93785	11.9379	0.00199362	0.00199935	9.58455e-05	9.51199e-07	3.79841e-07	1.70039e-06	1.49848e-07	4.89616e-08	3.87096e-09	1.74935e-06	1.53718e-07	2.73373e-06	2.0315e-08	1.01019e-07	5.3869e-08	2.00344e-07	3.05505e-08	4.89585e-07	7.69401e-09	6.89929e-07	3.82445e-08	1.14764e-07	1.98957e-10	4.62751e-09	2.27311e-09	9.24725e-09	1.166e-09	1.9732e-08	2.49577e-10	2.89792e-08	1.41557e-09	2.62173e-09	3.82147e-12	0.0001		1.93788	1.03426	0.424015	0.119121	0.0621088	0.00314913	0.00108562		0.287095	0.00965914	0.0352887	0.00493776	0.0253175
1.95334	11.9533	0.00199362	0.00199934	9.5842e-05	9.49966e-07	3.81824e-07	1.7e-06	1.51784e-07	4.89522e-08	3.92514e-09	1.74895e-06	1.55709e-07	2.73979e-06	2.07948e-08	1.00868e-07	5.4095e-08	2.00148e-07	3.09011e-08	4.90292e-07	7.8537e-09	6.9044e-07	3.87548e-08	1.15143e-07	2.04916e-10	4.62077e-09	2.28337e-09	9.24061e-09	1.18e-09	1.97658e-08	2.5488e-10	2.90064e-08	1.43488e-09	2.6309e-09	3.93746e-12	0.0001		1.95336	0.970528	0.413198	0.111992	0.0624597	0.00472287	0.00113161		0.289549	0.00833937	0.0402644	0.00174863	0.0210236
1.96885	11.9688	0.00199361	0.00199934	9.58386e-05	9.48739e-07	3.83795e-07	1.69961e-06	1.53728e-07	4.89426e-08	3.97955e-09	1.74855e-06	1.57708e-07	2.74587e-06	2.12817e-08	1.00719e-07	5.4319e-08	1.99952e-07	3.12522e-08	4.90998e-07	8.01531e-09	6.9095e-07	3.92675e-08	1.15524e-07	2.11005e-10	4.61409e-09	2.29356e-09	9.23394e-09	1.19403e-09	1.97996e-08	2.6025e-10	2.90335e-08	1.45428e-09	2.6401e-09	4.05602e-12	0.0001		1.96886	1.01134	0.425638	0.114279	0.0647394	0.00294677	0.00162663		0.295152	0.0100785	0.0420024	0.00336107	0.0240214
1.98436	11.9844	0.00199361	0.00199933	9.58351e-05	9.4752e-07	3.85756e-07	1.69921e-06	1.55679e-07	4.89328e-08	4.03418e-09	1.74814e-06	1.59713e-07	2.75194e-06	2.17756e-08	1.00571e-07	5.45411e-08	1.99755e-07	3.16036e-08	4.91703e-07	8.17881e-09	6.91458e-07	3.97824e-08	1.15904e-07	2.17224e-10	4.60745e-09	2.30368e-09	9.22724e-09	1.20809e-09	1.98334e-08	2.65687e-10	2.90606e-08	1.47377e-09	2.64932e-09	4.17717e-12	0.0001		1.98437	1.00219	0.434434	0.110097	0.0628387	0.00147403	0.00210386		0.281144	0.0116333	0.0440167	0.00429475	0.0225777
1.99987	11.9999	0.0019936	0.00199933	9.58316e-05	9.46309e-07	3.87702e-07	1.6988e-06	1.57634e-07	4.89228e-08	4.08897e-09	1.74773e-06	1.61723e-07	2.75801e-06	2.22761e-08	1.00424e-07	5.47611e-08	1.99559e-07	3.19549e-08	4.92406e-07	8.34399e-09	6.91964e-07	4.02989e-08	1.16286e-07	2.23565e-10	4.60087e-09	2.3137e-09	9.22052e-09	1.22215e-09	1.9867e-08	2.71184e-10	2.90876e-08	1.49334e-09	2.65854e-09	4.30076e-12	0.0001		1.99987	1.03226	0.444706	0.113792	0.0668438	0.00307751	0.00146411		0.291667	0.00986686	0.0432071	0.00432735	0.0246464
2.01536	12.0154	0.0019936	0.00199932	9.58281e-05	9.45107e-07	3.89635e-07	1.69839e-06	1.59592e-07	4.89127e-08	4.14387e-09	1.74731e-06	1.63736e-07	2.76407e-06	2.27828e-08	1.00279e-07	5.49788e-08	1.99362e-07	3.23059e-08	4.93106e-07	8.51078e-09	6.92468e-07	4.08167e-08	1.16667e-07	2.30028e-10	4.59435e-09	2.32364e-09	9.21378e-09	1.23622e-09	1.99007e-08	2.76737e-10	2.91144e-08	1.51296e-09	2.66777e-09	4.42679e-12	0.0001		2.01538	1.01759	0.441453	0.115021	0.0644599	0.00212925	0.00195234		0.287698	0.00793372	0.0445865	0.00305046	0.0280953
2.03087	12.0309	0.00199359	0.00199932	9.58247e-05	9.4391e-07	3.91557e-07	1.69797e-06	1.61558e-07	4.89022e-08	4.19902e-09	1.74688e-06	1.65757e-07	2.77014e-06	2.32971e-08	1.00135e-07	5.51948e-08	1.99164e-07	3.26575e-08	4.93806e-07	8.67959e-09	6.92971e-07	4.13371e-08	1.1705e-07	2.36629e-10	4.58787e-09	2.3335e-09	9.20702e-09	1.25033e-09	1.99343e-08	2.82362e-10	2.91413e-08	1.53269e-09	2.67704e-09	4.55558e-12	0.0001		2.03088	0.984871	0.428885	0.1094	0.0619082	0.0034307	0.000961433		0.289395	0.0096605	0.0410937	0.00205042	0.0224576
2.04637	12.0464	0.00199359	0.00199931	9.58212e-05	9.42724e-07	3.93465e-07	1.69755e-06	1.63526e-07	4.88917e-08	4.25426e-09	1.74644e-06	1.67781e-07	2.7762e-06	2.38175e-08	9.99926e-08	5.54086e-08	1.98967e-07	3.30087e-08	4.94504e-07	8.84993e-09	6.9347e-07	4.18586e-08	1.17432e-07	2.43352e-10	4.58146e-09	2.34327e-09	9.20023e-09	1.26442e-09	1.99678e-08	2.88041e-10	2.9168e-08	1.55247e-09	2.6863e-09	4.6868e-12	0.0001		2.04638	1.0417	0.435294	0.106978	0.0651372	0.00431422	0.00210876		0.285053	0.0103183	0.0391455	0.00360897	0.0233386
2.06188	12.0619	0.00199358	0.00199931	9.58178e-05	9.41542e-07	3.95364e-07	1.69712e-06	1.65503e-07	4.88808e-08	4.30976e-09	1.746e-06	1.69812e-07	2.78227e-06	2.43455e-08	9.98511e-08	5.56207e-08	1.98769e-07	3.33604e-08	4.95201e-07	9.0223e-09	6.93969e-07	4.23827e-08	1.17816e-07	2.50217e-10	4.57509e-09	2.35297e-09	9.19342e-09	1.27856e-09	2.00013e-08	2.93792e-10	2.91948e-08	1.57235e-09	2.69559e-09	4.82087e-12	0.0001		2.06189	1.01518	0.432593	0.107464	0.0625175	0.00268702	0.00265033		0.298393	0.00978655	0.040668	0.00399666	0.0262497
2.07737	12.0774	0.00199358	0.0019993	9.58143e-05	9.40371e-07	3.97248e-07	1.69668e-06	1.67481e-07	4.88699e-08	4.36534e-09	1.74555e-06	1.71846e-07	2.78833e-06	2.48796e-08	9.9711e-08	5.58306e-08	1.98571e-07	3.37115e-08	4.95895e-07	9.19621e-09	6.94466e-07	4.29078e-08	1.18199e-07	2.57206e-10	4.56878e-09	2.36258e-09	9.1866e-09	1.29268e-09	2.00348e-08	2.99598e-10	2.92214e-08	1.59228e-09	2.70489e-09	4.95742e-12	0.0001		2.0774	1.011	0.439447	0.106521	0.0650564	0.00443894	0.0016699		0.278174	0.00931959	0.039684	0.00398699	0.0258947
2.09287	12.0929	0.00199357	0.0019993	9.58109e-05	9.39205e-07	3.99121e-07	1.69624e-06	1.69465e-07	4.88587e-08	4.42111e-09	1.7451e-06	1.73886e-07	2.79439e-06	2.5421e-08	9.95721e-08	5.60387e-08	1.98373e-07	3.40629e-08	4.96588e-07	9.37199e-09	6.9496e-07	4.34349e-08	1.18584e-07	2.64334e-10	4.56251e-09	2.37212e-09	9.17975e-09	1.30683e-09	2.00682e-08	3.05471e-10	2.92479e-08	1.6123e-09	2.71421e-09	5.09675e-12	0.0001		2.09289	0.967541	0.41539	0.111246	0.0646646	0.00383012	0.0017284		0.2934	0.00799768	0.033658	0.00324591	0.0223825
2.10837	12.1084	0.00199357	0.00199929	9.58075e-05	9.38048e-07	4.00981e-07	1.69579e-06	1.71453e-07	4.88473e-08	4.47702e-09	1.74464e-06	1.7593e-07	2.80045e-06	2.5969e-08	9.94345e-08	5.62448e-08	1.98174e-07	3.44141e-08	4.97279e-07	9.54945e-09	6.95453e-07	4.39635e-08	1.18968e-07	2.71594e-10	4.55631e-09	2.38157e-09	9.17288e-09	1.32098e-09	2.01015e-08	3.11403e-10	2.92744e-08	1.63239e-09	2.72354e-09	5.23873e-12	0.0001		2.1084	0.996472	0.45749	0.107682	0.0611804	0.00400062	0.00104291		0.297015	0.00980561	0.0460349	0.00358961	0.0232139
2.12388	12.1239	0.00199356	0.00199929	9.5804e-05	9.36897e-07	4.02831e-07	1.69534e-06	1.73447e-07	4.88357e-08	4.53313e-09	1.74417e-06	1.7798e-07	2.80651e-06	2.65245e-08	9.92981e-08	5.64492e-08	1.97976e-07	3.47656e-08	4.97969e-07	9.72885e-09	6.95945e-07	4.44944e-08	1.19354e-07	2.79e-10	4.55014e-09	2.39096e-09	9.16599e-09	1.33516e-09	2.01348e-08	3.17404e-10	2.93008e-08	1.65256e-09	2.73289e-09	5.38362e-12	0.0001		2.12389	0.994076	0.439519	0.1107	0.0670984	0.00419863	0.0021445		0.289763	0.0139912	0.0376893	0.00510479	0.0274534
2.1394	12.1394	0.00199356	0.00199928	9.58006e-05	9.35753e-07	4.04671e-07	1.69488e-06	1.75448e-07	4.8824e-08	4.58944e-09	1.7437e-06	1.80037e-07	2.81257e-06	2.70874e-08	9.91627e-08	5.6652e-08	1.97777e-07	3.51172e-08	4.98658e-07	9.91016e-09	6.96435e-07	4.50274e-08	1.1974e-07	2.8655e-10	4.54402e-09	2.40027e-09	9.15908e-09	1.34936e-09	2.01681e-08	3.23473e-10	2.93272e-08	1.67283e-09	2.74226e-09	5.53142e-12	0.0001		2.13939	0.999488	0.456771	0.107148	0.0645631	0.00386153	0.00193125		0.285966	0.0106962	0.039559	0.00454287	0.0253337
2.15488	12.1549	0.00199355	0.00199928	9.57972e-05	9.34619e-07	4.06494e-07	1.69441e-06	1.77447e-07	4.8812e-08	4.64575e-09	1.74322e-06	1.82093e-07	2.81862e-06	2.76557e-08	9.90289e-08	5.68523e-08	1.97578e-07	3.54678e-08	4.99344e-07	1.00928e-08	6.96922e-07	4.55606e-08	1.20126e-07	2.9422e-10	4.53797e-09	2.40949e-09	9.15216e-09	1.36353e-09	2.02013e-08	3.2959e-10	2.93535e-08	1.69312e-09	2.75163e-09	5.68164e-12	0.0001		2.1549	0.969318	0.442301	0.109288	0.0575822	0.00236962	0.00131362		0.28988	0.0141174	0.0362406	0.00493303	0.0241709
2.17039	12.1704	0.00199355	0.00199927	9.57938e-05	9.3349e-07	4.08309e-07	1.69394e-06	1.79454e-07	4.87999e-08	4.7023e-09	1.74274e-06	1.84156e-07	2.82467e-06	2.8232e-08	9.8896e-08	5.70512e-08	1.97379e-07	3.5819e-08	5.00029e-07	1.02774e-08	6.97408e-07	4.60964e-08	1.20513e-07	3.02045e-10	4.53195e-09	2.41864e-09	9.14521e-09	1.37773e-09	2.02345e-08	3.35779e-10	2.93797e-08	1.71351e-09	2.76103e-09	5.83496e-12	0.0001		2.1704	0.978873	0.436944	0.113296	0.0616098	0.00444324	0.00187057		0.293539	0.0123664	0.0407788	0.0043747	0.0271175
2.18589	12.1859	0.00199354	0.00199927	9.57904e-05	9.32368e-07	4.10112e-07	1.69346e-06	1.81465e-07	4.87876e-08	4.75898e-09	1.74225e-06	1.86224e-07	2.83073e-06	2.88153e-08	9.87644e-08	5.72482e-08	1.9718e-07	3.61699e-08	5.00712e-07	1.04638e-08	6.97892e-07	4.66338e-08	1.20901e-07	3.10013e-10	4.52598e-09	2.42772e-09	9.13825e-09	1.39193e-09	2.02676e-08	3.42032e-10	2.94059e-08	1.73397e-09	2.77044e-09	5.99115e-12	0.0001		2.18591	0.97199	0.43353	0.102493	0.0617469	0.00288367	0.0017616		0.28819	0.0125917	0.0382846	0.00401503	0.0262567
2.2014	12.2014	0.00199354	0.00199926	9.5787e-05	9.31254e-07	4.11905e-07	1.69298e-06	1.83481e-07	4.87751e-08	4.81583e-09	1.74175e-06	1.88296e-07	2.83678e-06	2.94058e-08	9.86338e-08	5.74435e-08	1.9698e-07	3.65208e-08	5.01394e-07	1.06521e-08	6.98375e-07	4.71729e-08	1.21289e-07	3.18127e-10	4.52006e-09	2.43673e-09	9.13127e-09	1.40615e-09	2.03007e-08	3.48349e-10	2.9432e-08	1.7545e-09	2.77987e-09	6.15029e-12	0.0001		2.20142	0.956584	0.44893	0.102225	0.0673916	0.0027153	0.0017318		0.297816	0.0120149	0.0379311	0.00316019	0.0286449
2.2169	12.2169	0.00199353	0.00199926	9.57836e-05	9.30147e-07	4.13685e-07	1.69249e-06	1.85499e-07	4.87625e-08	4.87277e-09	1.74125e-06	1.90372e-07	2.84283e-06	3.00029e-08	9.85045e-08	5.76369e-08	1.96781e-07	3.68714e-08	5.02074e-07	1.08419e-08	6.98855e-07	4.77133e-08	1.21678e-07	3.26383e-10	4.51419e-09	2.44566e-09	9.12428e-09	1.42037e-09	2.03337e-08	3.54726e-10	2.9458e-08	1.7751e-09	2.78931e-09	6.31227e-12	0.0001		2.21692	0.983703	0.448772	0.112232	0.068132	0.00407882	0.00122623		0.29483	0.0111997	0.0388344	0.00478857	0.022763
2.2324	12.2324	0.00199352	0.00199925	9.57803e-05	9.29047e-07	4.15453e-07	1.69199e-06	1.87521e-07	4.87497e-08	4.92985e-09	1.74074e-06	1.92451e-07	2.84887e-06	3.06071e-08	9.83764e-08	5.78285e-08	1.96581e-07	3.72217e-08	5.02753e-07	1.10335e-08	6.99334e-07	4.82552e-08	1.22067e-07	3.34784e-10	4.50837e-09	2.45451e-09	9.11727e-09	1.43459e-09	2.03667e-08	3.61165e-10	2.9484e-08	1.79576e-09	2.79876e-09	6.47721e-12	0.0001		2.23241	0.99991	0.444703	0.107319	0.0621128	0.00466734	0.0030219		0.292676	0.0116055	0.0389753	0.00385672	0.0288267
2.2479	12.2479	0.00199352	0.00199925	9.57769e-05	9.27954e-07	4.17211e-07	1.69149e-06	1.89547e-07	4.87367e-08	4.98705e-09	1.74023e-06	1.94534e-07	2.85492e-06	3.12184e-08	9.82494e-08	5.80184e-08	1.96382e-07	3.75718e-08	5.03429e-07	1.12269e-08	6.99811e-07	4.87987e-08	1.22457e-07	3.43335e-10	4.5026e-09	2.46329e-09	9.11025e-09	1.44882e-09	2.03996e-08	3.67667e-10	2.95099e-08	1.81648e-09	2.80823e-09	6.64514e-12	0.0001		2.24792	0.995965	0.457812	0.108946	0.0701083	0.00411151	0.00267658		0.286623	0.0113812	0.0421785	0.00257593	0.0274792
2.2634	12.2634	0.00199351	0.00199924	9.57735e-05	9.26867e-07	4.18958e-07	1.69099e-06	1.91577e-07	4.87235e-08	5.04441e-09	1.73971e-06	1.96621e-07	2.86096e-06	3.18369e-08	9.81234e-08	5.82067e-08	1.96182e-07	3.79219e-08	5.04105e-07	1.14221e-08	7.00287e-07	4.9344e-08	1.22847e-07	3.52038e-10	4.49687e-09	2.472e-09	9.10321e-09	1.46305e-09	2.04325e-08	3.74235e-10	2.95357e-08	1.83729e-09	2.81772e-09	6.81614e-12	0.0001		2.26342	0.963397	0.456197	0.10892	0.0636133	0.00250756	0.00222529		0.289206	0.0136673	0.0347878	0.00406693	0.0244744
2.27892	12.2789	0.00199351	0.00199924	9.57702e-05	9.25787e-07	4.20695e-07	1.69048e-06	1.93613e-07	4.87101e-08	5.10193e-09	1.73919e-06	1.98714e-07	2.86701e-06	3.24631e-08	9.79985e-08	5.83934e-08	1.95982e-07	3.8272e-08	5.04779e-07	1.16192e-08	7.00762e-07	4.98911e-08	1.23238e-07	3.60899e-10	4.49118e-09	2.48065e-09	9.09614e-09	1.4773e-09	2.04654e-08	3.80871e-10	2.95615e-08	1.85817e-09	2.82723e-09	6.99035e-12	0.0001		2.27893	0.99615	0.457095	0.106585	0.0683525	0.00381925	0.00251919		0.282004	0.0138965	0.039918	0.00347812	0.0264464
2.29441	12.2944	0.0019935	0.00199923	9.57668e-05	9.24715e-07	4.22419e-07	1.68996e-06	1.95649e-07	4.86966e-08	5.15951e-09	1.73866e-06	2.00808e-07	2.87305e-06	3.30956e-08	9.78749e-08	5.85782e-08	1.95783e-07	3.86214e-08	5.05451e-07	1.18177e-08	7.01234e-07	5.04391e-08	1.23629e-07	3.69902e-10	4.48554e-09	2.48922e-09	9.08908e-09	1.49154e-09	2.04981e-08	3.87562e-10	2.95872e-08	1.8791e-09	2.83675e-09	7.16741e-12	0.0001		2.29443	0.992103	0.465746	0.110862	0.0645149	0.00468956	0.00140592		0.299953	0.013198	0.0327706	0.00427787	0.0228322
2.30992	12.3099	0.0019935	0.00199922	9.57635e-05	9.23649e-07	4.24133e-07	1.68944e-06	1.9769e-07	4.8683e-08	5.21723e-09	1.73813e-06	2.02907e-07	2.87909e-06	3.37355e-08	9.77522e-08	5.87614e-08	1.95583e-07	3.89707e-08	5.06122e-07	1.20181e-08	7.01705e-07	5.09889e-08	1.24021e-07	3.79063e-10	4.47995e-09	2.49772e-09	9.082e-09	1.50578e-09	2.05309e-08	3.94319e-10	2.96129e-08	1.9001e-09	2.84628e-09	7.34767e-12	0.0001		2.30994	0.980089	0.462216	0.112582	0.0738533	0.00392263	0.00223516		0.296387	0.0125203	0.0363047	0.00730832	0.0251761
2.32542	12.3254	0.00199349	0.00199922	9.57601e-05	9.2259e-07	4.25837e-07	1.68892e-06	1.99734e-07	4.86692e-08	5.27508e-09	1.73759e-06	2.05009e-07	2.88513e-06	3.43827e-08	9.76307e-08	5.89429e-08	1.95383e-07	3.93198e-08	5.06791e-07	1.22203e-08	7.02174e-07	5.15401e-08	1.24413e-07	3.8838e-10	4.4744e-09	2.50616e-09	9.0749e-09	1.52003e-09	2.05636e-08	4.0114e-10	2.96385e-08	1.92117e-09	2.85583e-09	7.53109e-12	0.0001		2.32544	1.03036	0.469109	0.109181	0.065222	0.00265926	0.00298797		0.284355	0.0122182	0.0355534	0.00515777	0.0239289
2.34092	12.3409	0.00199349	0.00199921	9.57568e-05	9.21538e-07	4.27529e-07	1.68839e-06	2.01781e-07	4.86552e-08	5.33301e-09	1.73704e-06	2.07114e-07	2.89116e-06	3.50367e-08	9.75102e-08	5.91228e-08	1.95183e-07	3.96684e-08	5.07458e-07	1.24241e-08	7.02641e-07	5.20925e-08	1.24806e-07	3.97849e-10	4.46889e-09	2.51452e-09	9.0678e-09	1.53427e-09	2.05962e-08	4.0802e-10	2.9664e-08	1.94229e-09	2.86539e-09	7.71759e-12	0.0001		2.34094	0.978511	0.478995	0.111226	0.0666282	0.0040854	0.00185752		0.289762	0.0111333	0.0402194	0.00482993	0.0257287
2.35642	12.3564	0.00199348	0.00199921	9.57535e-05	9.20492e-07	4.2921e-07	1.68785e-06	2.0383e-07	4.8641e-08	5.39106e-09	1.73649e-06	2.09222e-07	2.8972e-06	3.56979e-08	9.73908e-08	5.9301e-08	1.94984e-07	4.00168e-08	5.08123e-07	1.26297e-08	7.03107e-07	5.26464e-08	1.25199e-07	4.07477e-10	4.46344e-09	2.52281e-09	9.06068e-09	1.54852e-09	2.06288e-08	4.14964e-10	2.96895e-08	1.96348e-09	2.87497e-09	7.9073e-12	0.0001		2.35645	1.02562	0.503058	0.108712	0.0695552	0.00346993	0.00322015		0.290526	0.0145018	0.0376082	0.00356104	0.0263728
2.37193	12.3719	0.00199348	0.0019992	9.57502e-05	9.19452e-07	4.30882e-07	1.68731e-06	2.05886e-07	4.86267e-08	5.44928e-09	1.73594e-06	2.11335e-07	2.90323e-06	3.6367e-08	9.72724e-08	5.94778e-08	1.94784e-07	4.03651e-08	5.08788e-07	1.28372e-08	7.03571e-07	5.32023e-08	1.25593e-07	4.17274e-10	4.45802e-09	2.53104e-09	9.05354e-09	1.56277e-09	2.06614e-08	4.21978e-10	2.97149e-08	1.98475e-09	2.88457e-09	8.10043e-12	0.0001		2.37194	0.98854	0.484312	0.10118	0.0637866	0.0022729	0.00269205		0.2997	0.0146202	0.0321537	0.00422327	0.0267687
2.38743	12.3874	0.00199347	0.0019992	9.57469e-05	9.1842e-07	4.32543e-07	1.68677e-06	2.07941e-07	4.86123e-08	5.50754e-09	1.73538e-06	2.13449e-07	2.90926e-06	3.70426e-08	9.71551e-08	5.96528e-08	1.94584e-07	4.07128e-08	5.0945e-07	1.30462e-08	7.04034e-07	5.37589e-08	1.25988e-07	4.27221e-10	4.45264e-09	2.5392e-09	9.0464e-09	1.57702e-09	2.06938e-08	4.29047e-10	2.97403e-08	2.00606e-09	2.89417e-09	8.29661e-12	0.0001		2.38745	0.983031	0.470373	0.106429	0.0671708	0.00283525	0.00193873		0.289874	0.0126427	0.0396333	0.00617225	0.0254767
2.40293	12.4029	0.00199347	0.00199919	9.57436e-05	9.17394e-07	4.34193e-07	1.68622e-06	2.10001e-07	4.85977e-08	5.56592e-09	1.73482e-06	2.15566e-07	2.91529e-06	3.77255e-08	9.70388e-08	5.98263e-08	1.94384e-07	4.10602e-08	5.10111e-07	1.32569e-08	7.04495e-07	5.43171e-08	1.26383e-07	4.37332e-10	4.44731e-09	2.54729e-09	9.03925e-09	1.59126e-09	2.07263e-08	4.36181e-10	2.97655e-08	2.02744e-09	2.9038e-09	8.49613e-12	0.0001		2.40294	0.962925	0.46068	0.105648	0.0687413	0.00384694	0.00304424		0.292349	0.0125576	0.0384348	0.00452262	0.0257018
2.41843	12.4184	0.00199346	0.00199919	9.57403e-05	9.16374e-07	4.35832e-07	1.68566e-06	2.12063e-07	4.85829e-08	5.6244e-09	1.73425e-06	2.17687e-07	2.92132e-06	3.84158e-08	9.69235e-08	5.99983e-08	1.94185e-07	4.14073e-08	5.1077e-07	1.34694e-08	7.04955e-07	5.48767e-08	1.26778e-07	4.47607e-10	4.44203e-09	2.55532e-09	9.03209e-09	1.6055e-09	2.07587e-08	4.43379e-10	2.97908e-08	2.04888e-09	2.91344e-09	8.69897e-12	0.0001		2.41845	0.971664	0.485284	0.103296	0.0698003	0.0047966	0.00173325		0.294039	0.012038	0.0307057	0.00447979	0.0296009
2.43394	12.4339	0.00199346	0.00199918	9.5737e-05	9.15361e-07	4.37463e-07	1.6851e-06	2.14129e-07	4.8568e-08	5.68301e-09	1.73367e-06	2.19812e-07	2.92734e-06	3.91136e-08	9.68091e-08	6.01688e-08	1.93985e-07	4.17541e-08	5.11428e-07	1.36837e-08	7.05413e-07	5.54379e-08	1.27174e-07	4.58052e-10	4.43678e-09	2.56329e-09	9.02491e-09	1.61975e-09	2.07911e-08	4.50642e-10	2.9816e-08	2.07039e-09	2.92309e-09	8.90527e-12	0.0001		2.43396	0.975847	0.487447	0.107678	0.0674482	0.00416751	0.0013256		0.300776	0.0117815	0.0341987	0.00358597	0.0228818
2.44944	12.4494	0.00199345	0.00199918	9.57337e-05	9.14354e-07	4.39082e-07	1.68454e-06	2.16196e-07	4.8553e-08	5.74169e-09	1.73309e-06	2.21938e-07	2.93337e-06	3.98184e-08	9.66958e-08	6.03376e-08	1.93785e-07	4.21004e-08	5.12084e-07	1.38997e-08	7.05869e-07	5.60001e-08	1.2757e-07	4.68658e-10	4.43157e-09	2.57119e-09	9.01773e-09	1.63399e-09	2.08234e-08	4.57965e-10	2.98411e-08	2.09195e-09	2.93276e-09	9.11484e-12	0.0001		2.44945	0.963561	0.466012	0.111911	0.0640184	0.00524406	0.00188823		0.289598	0.0154721	0.0356605	0.00442232	0.0276334
2.46494	12.4649	0.00199345	0.00199917	9.57304e-05	9.13353e-07	4.40691e-07	1.68397e-06	2.18266e-07	4.85378e-08	5.80045e-09	1.73251e-06	2.24066e-07	2.93939e-06	4.05302e-08	9.65836e-08	6.0505e-08	1.93586e-07	4.24462e-08	5.12738e-07	1.41173e-08	7.06324e-07	5.65635e-08	1.27967e-07	4.79428e-10	4.42641e-09	2.57902e-09	9.01054e-09	1.64822e-09	2.08556e-08	4.65349e-10	2.98661e-08	2.11357e-09	2.94244e-09	9.32775e-12	0.0001		2.46495	0.986639	0.467138	0.111888	0.0726437	0.00466144	0.00135726		0.307691	0.0151552	0.03652	0.00498667	0.026382
2.48044	12.4804	0.00199344	0.00199917	9.57271e-05	9.12359e-07	4.4229e-07	1.6834e-06	2.20339e-07	4.85225e-08	5.85933e-09	1.73192e-06	2.26199e-07	2.94541e-06	4.12497e-08	9.64722e-08	6.06709e-08	1.93386e-07	4.27918e-08	5.13391e-07	1.43367e-08	7.06778e-07	5.71285e-08	1.28365e-07	4.90372e-10	4.42129e-09	2.5868e-09	9.00334e-09	1.66245e-09	2.08878e-08	4.72799e-10	2.98912e-08	2.13525e-09	2.95215e-09	9.5442e-12	0.0001		2.48046	1.01024	0.505467	0.107625	0.0677883	0.00310053	0.0015249		0.290481	0.0150881	0.0363021	0.00376315	0.0211683
2.49595	12.496	0.00199344	0.00199916	9.57239e-05	9.11371e-07	4.4388e-07	1.68282e-06	2.22416e-07	4.8507e-08	5.91832e-09	1.73133e-06	2.28334e-07	2.95143e-06	4.19767e-08	9.63618e-08	6.08354e-08	1.93187e-07	4.31371e-08	5.14043e-07	1.45578e-08	7.0723e-07	5.76949e-08	1.28763e-07	5.01491e-10	4.4162e-09	2.59451e-09	8.99613e-09	1.67668e-09	2.092e-08	4.80315e-10	2.99161e-08	2.157e-09	2.96186e-09	9.7642e-12	0.0001		2.49597	0.968128	0.480922	0.10761	0.065155	0.00383835	0.00108493		0.311373	0.016144	0.0348706	0.00501382	0.0216504
2.51145	12.5114	0.00199343	0.00199916	9.57206e-05	9.10389e-07	4.45458e-07	1.68224e-06	2.24492e-07	4.84914e-08	5.97734e-09	1.73073e-06	2.30469e-07	2.95744e-06	4.27103e-08	9.62524e-08	6.09982e-08	1.92988e-07	4.34816e-08	5.14693e-07	1.47805e-08	7.0768e-07	5.82621e-08	1.29161e-07	5.12768e-10	4.41117e-09	2.60215e-09	8.98892e-09	1.6909e-09	2.09521e-08	4.87884e-10	2.9941e-08	2.17878e-09	2.97159e-09	9.98744e-12	0.0001		2.51147	0.982339	0.521465	0.101585	0.0715233	0.00240303	0.00148277		0.301081	0.0161062	0.0359174	0.00414279	0.0258463
2.52695	12.5269	0.00199343	0.00199915	9.57174e-05	9.09414e-07	4.47027e-07	1.68166e-06	2.26572e-07	4.84757e-08	6.03646e-09	1.73013e-06	2.32608e-07	2.96345e-06	4.34514e-08	9.6144e-08	6.11596e-08	1.92789e-07	4.38258e-08	5.15341e-07	1.50049e-08	7.08129e-07	5.88306e-08	1.2956e-07	5.24222e-10	4.40617e-09	2.60974e-09	8.9817e-09	1.70511e-09	2.09841e-08	4.9552e-10	2.99658e-08	2.20063e-09	2.98133e-09	1.02143e-11	0.0001		2.52696	0.955629	0.482841	0.104393	0.0664544	0.00221727	0.00153867		0.302556	0.0191875	0.0335199	0.00664946	0.0230333
2.54245	12.5425	0.00199342	0.00199915	9.57141e-05	9.08444e-07	4.48587e-07	1.68107e-06	2.28655e-07	4.84598e-08	6.09569e-09	1.72953e-06	2.3475e-07	2.96947e-06	4.42003e-08	9.60364e-08	6.13197e-08	1.9259e-07	4.41696e-08	5.15987e-07	1.52311e-08	7.08577e-07	5.94008e-08	1.29959e-07	5.35857e-10	4.4012e-09	2.61726e-09	8.97447e-09	1.71932e-09	2.10162e-08	5.03222e-10	2.99906e-08	2.22255e-09	2.99109e-09	1.04448e-11	0.0001		2.54246	0.948658	0.487979	0.104166	0.0625541	0.00532834	0.0026658		0.287434	0.0157603	0.0378449	0.00410062	0.0243195
2.55797	12.558	0.00199342	0.00199914	9.57109e-05	9.0748e-07	4.50138e-07	1.68047e-06	2.30741e-07	4.84438e-08	6.15504e-09	1.72892e-06	2.36896e-07	2.97548e-06	4.49569e-08	9.59298e-08	6.14785e-08	1.92391e-07	4.45132e-08	5.16633e-07	1.54592e-08	7.09023e-07	5.99724e-08	1.3036e-07	5.47672e-10	4.39628e-09	2.62473e-09	8.96723e-09	1.73354e-09	2.10481e-08	5.1099e-10	3.00154e-08	2.24453e-09	3.00087e-09	1.0679e-11	0.0001		2.55798	1.03856	0.533846	0.117093	0.0744116	0.00467886	0.00144176		0.29149	0.0170021	0.0385594	0.0048387	0.0253811
2.57346	12.5735	0.00199341	0.00199914	9.57077e-05	9.06523e-07	4.51677e-07	1.67988e-06	2.32826e-07	4.84276e-08	6.21437e-09	1.7283e-06	2.3904e-07	2.98148e-06	4.57197e-08	9.58242e-08	6.16356e-08	1.92192e-07	4.48558e-08	5.17276e-07	1.56885e-08	7.09468e-07	6.05443e-08	1.3076e-07	5.59645e-10	4.3914e-09	2.63213e-09	8.95999e-09	1.74772e-09	2.108e-08	5.18809e-10	3.004e-08	2.26653e-09	3.01066e-09	1.09165e-11	0.0001		2.57347	0.983113	0.492906	0.110007	0.0750546	0.00352883	0.00196543		0.295775	0.016926	0.0377489	0.00563717	0.025216
2.58897	12.589	0.0019934	0.00199913	9.57044e-05	9.05571e-07	4.53208e-07	1.67927e-06	2.34915e-07	4.84113e-08	6.27383e-09	1.72769e-06	2.41189e-07	2.98749e-06	4.64905e-08	9.57194e-08	6.17914e-08	1.91993e-07	4.51982e-08	5.17918e-07	1.59198e-08	7.09911e-07	6.1118e-08	1.31161e-07	5.71808e-10	4.38655e-09	2.63948e-09	8.95274e-09	1.76191e-09	2.11119e-08	5.26697e-10	3.00646e-08	2.28861e-09	3.02046e-09	1.11578e-11	0.0001		2.58898	0.961933	0.498227	0.102954	0.0679539	0.00278767	0.00122526		0.306141	0.0132551	0.036618	0.00602769	0.0232298
2.60447	12.6045	0.0019934	0.00199913	9.57012e-05	9.04626e-07	4.54729e-07	1.67867e-06	2.37005e-07	4.83949e-08	6.33336e-09	1.72706e-06	2.43339e-07	2.9935e-06	4.72687e-08	9.56155e-08	6.19458e-08	1.91795e-07	4.55401e-08	5.18558e-07	1.61527e-08	7.10353e-07	6.16928e-08	1.31562e-07	5.84149e-10	4.38174e-09	2.64676e-09	8.94548e-09	1.7761e-09	2.11437e-08	5.34647e-10	3.00892e-08	2.31074e-09	3.03028e-09	1.14028e-11	0.0001		2.60449	0.952535	0.485351	0.111979	0.0640913	0.00243729	0.0022678		0.312997	0.0144398	0.0373518	0.00656045	0.0235264
2.61998	12.62	0.00199339	0.00199912	9.5698e-05	9.03685e-07	4.56241e-07	1.67806e-06	2.39099e-07	4.83784e-08	6.39299e-09	1.72644e-06	2.45492e-07	2.9995e-06	4.80546e-08	9.55125e-08	6.2099e-08	1.91596e-07	4.58816e-08	5.19197e-07	1.63874e-08	7.10794e-07	6.2269e-08	1.31965e-07	5.96677e-10	4.37697e-09	2.654e-09	8.93822e-09	1.79028e-09	2.11755e-08	5.42663e-10	3.01137e-08	2.33294e-09	3.04012e-09	1.16516e-11	0.0001		2.61998	0.986292	0.532954	0.113474	0.0726087	0.00327831	0.00230582		0.302366	0.0173924	0.0330967	0.00514346	0.0253569
2.63547	12.6355	0.00199339	0.00199912	9.56948e-05	9.02752e-07	4.57742e-07	1.67744e-06	2.41192e-07	4.83618e-08	6.45262e-09	1.72581e-06	2.47644e-07	3.0055e-06	4.88469e-08	9.54105e-08	6.22506e-08	1.91398e-07	4.62222e-08	5.19834e-07	1.66235e-08	7.11232e-07	6.28457e-08	1.32367e-07	6.09371e-10	4.37224e-09	2.66116e-09	8.93096e-09	1.80443e-09	2.12072e-08	5.50732e-10	3.01382e-08	2.35516e-09	3.04996e-09	1.19038e-11	0.0001		2.63549	0.980803	0.494826	0.110075	0.0687742	0.00206776	0.00218569		0.314504	0.0180614	0.0317905	0.00568472	0.0303918
2.65098	12.651	0.00199338	0.00199911	9.56916e-05	9.01824e-07	4.59235e-07	1.67683e-06	2.43288e-07	4.8345e-08	6.51235e-09	1.72517e-06	2.498e-07	3.0115e-06	4.96472e-08	9.53093e-08	6.24009e-08	1.912e-07	4.65624e-08	5.20469e-07	1.68614e-08	7.1167e-07	6.34239e-08	1.3277e-07	6.22256e-10	4.36754e-09	2.66827e-09	8.92369e-09	1.81858e-09	2.12389e-08	5.58867e-10	3.01626e-08	2.37745e-09	3.05982e-09	1.216e-11	0.0001		2.651	0.970375	0.500607	0.109962	0.075007	0.00211633	0.0011738		0.300043	0.0159396	0.0389728	0.0054379	0.0275379
2.66649	12.6665	0.00199338	0.0019991	9.56884e-05	9.00902e-07	4.60719e-07	1.67621e-06	2.45386e-07	4.83281e-08	6.57218e-09	1.72453e-06	2.51959e-07	3.01749e-06	5.04553e-08	9.52089e-08	6.255e-08	1.91002e-07	4.69024e-08	5.21104e-07	1.71011e-08	7.12106e-07	6.40035e-08	1.33173e-07	6.35333e-10	4.36288e-09	2.67533e-09	8.91642e-09	1.83274e-09	2.12705e-08	5.6707e-10	3.01869e-08	2.39981e-09	3.06971e-09	1.242e-11	0.0001		2.66649	1.00243	0.521429	0.11222	0.0755485	0.00205535	0.00247686		0.338795	0.0190258	0.0354812	0.0048076	0.0251969
2.68198	12.682	0.00199337	0.0019991	9.56852e-05	8.99986e-07	4.62193e-07	1.67558e-06	2.47484e-07	4.83111e-08	6.63201e-09	1.72389e-06	2.54116e-07	3.02348e-06	5.12699e-08	9.51094e-08	6.26977e-08	1.90805e-07	4.72413e-08	5.21736e-07	1.73422e-08	7.12541e-07	6.45835e-08	1.33577e-07	6.48581e-10	4.35826e-09	2.68232e-09	8.90914e-09	1.84686e-09	2.13021e-08	5.75325e-10	3.02112e-08	2.42219e-09	3.07959e-09	1.26836e-11	0.0001		2.682	0.973603	0.518939	0.103253	0.0734064	0.00428633	0.00132003		0.305904	0.0153932	0.0342421	0.00497544	0.0293596
2.69749	12.6975	0.00199337	0.00199909	9.5682e-05	8.99074e-07	4.63659e-07	1.67495e-06	2.49587e-07	4.8294e-08	6.69198e-09	1.72325e-06	2.56278e-07	3.02948e-06	5.2093e-08	9.50107e-08	6.28442e-08	1.90607e-07	4.75802e-08	5.22367e-07	1.75853e-08	7.12975e-07	6.51655e-08	1.33982e-07	6.62033e-10	4.35367e-09	2.68927e-09	8.90186e-09	1.86099e-09	2.13336e-08	5.83653e-10	3.02355e-08	2.44465e-09	3.08951e-09	1.29514e-11	0.0001		2.6975	0.979485	0.510826	0.107598	0.0710042	0.00381197	0.00136772		0.304208	0.0164485	0.0379419	0.00583205	0.025149
2.71298	12.713	0.00199336	0.00199909	9.56789e-05	8.9817e-07	4.65113e-07	1.67432e-06	2.51686e-07	4.82767e-08	6.75189e-09	1.7226e-06	2.58438e-07	3.03546e-06	5.2922e-08	9.49131e-08	6.29891e-08	1.9041e-07	4.79179e-08	5.22996e-07	1.78295e-08	7.13406e-07	6.57474e-08	1.34386e-07	6.75648e-10	4.34913e-09	2.69615e-09	8.89458e-09	1.87509e-09	2.13651e-08	5.92027e-10	3.02597e-08	2.46711e-09	3.09942e-09	1.32225e-11	0.0001		2.71299	0.991565	0.51771	0.103297	0.0750726	0.00172637	0.00209592		0.303432	0.016927	0.0374711	0.00705559	0.0248887
2.72849	12.7285	0.00199336	0.00199908	9.56757e-05	8.9727e-07	4.6656e-07	1.67369e-06	2.53791e-07	4.82594e-08	6.81195e-09	1.72195e-06	2.60603e-07	3.04145e-06	5.37597e-08	9.48161e-08	6.3133e-08	1.90213e-07	4.82555e-08	5.23624e-07	1.80758e-08	7.13837e-07	6.63313e-08	1.34792e-07	6.89474e-10	4.34461e-09	2.70298e-09	8.8873e-09	1.88919e-09	2.13965e-08	6.00475e-10	3.02838e-08	2.48967e-09	3.10936e-09	1.34979e-11	0.0001		2.72851	0.974801	0.517916	0.113667	0.0640044	0.00251511	0.00373283		0.292251	0.0161668	0.0358411	0.00581001	0.0281492
2.74399	12.744	0.00199335	0.00199908	9.56725e-05	8.96377e-07	4.67998e-07	1.67305e-06	2.55895e-07	4.82419e-08	6.87204e-09	1.72129e-06	2.62767e-07	3.04744e-06	5.46045e-08	9.47199e-08	6.32756e-08	1.90016e-07	4.85923e-08	5.2425e-07	1.83236e-08	7.14266e-07	6.69159e-08	1.35198e-07	7.03484e-10	4.34014e-09	2.70976e-09	8.88001e-09	1.90328e-09	2.14279e-08	6.08982e-10	3.03079e-08	2.51226e-09	3.11931e-09	1.37772e-11	0.0001		2.744	1.0118	0.529517	0.11219	0.0765338	0.00386744	0.00210325		0.304875	0.0168398	0.0321544	0.00362125	0.0274405
2.75949	12.7595	0.00199335	0.00199907	9.56694e-05	8.95488e-07	4.69427e-07	1.6724e-06	2.58001e-07	4.82243e-08	6.93218e-09	1.72063e-06	2.64933e-07	3.05342e-06	5.54567e-08	9.46246e-08	6.34169e-08	1.8982e-07	4.89286e-08	5.24875e-07	1.8573e-08	7.14694e-07	6.75016e-08	1.35604e-07	7.17686e-10	4.33569e-09	2.71648e-09	8.87272e-09	1.91735e-09	2.14592e-08	6.1755e-10	3.0332e-08	2.5349e-09	3.12928e-09	1.40604e-11	0.0001		2.75951	0.971041	0.498934	0.104333	0.0716309	0.00422529	0.0028908		0.305802	0.0190962	0.0359273	0.00708976	0.0297025
2.775	12.775	0.00199334	0.00199907	9.56662e-05	8.94605e-07	4.70848e-07	1.67176e-06	2.6011e-07	4.82066e-08	6.99241e-09	1.71997e-06	2.67102e-07	3.0594e-06	5.63169e-08	9.45301e-08	6.3557e-08	1.89623e-07	4.92644e-08	5.25498e-07	1.88243e-08	7.15121e-07	6.80887e-08	1.36011e-07	7.32092e-10	4.33128e-09	2.72316e-09	8.86542e-09	1.93143e-09	2.14905e-08	6.26185e-10	3.0356e-08	2.55761e-09	3.13926e-09	1.43478e-11	0.0001		2.77502	1.00905	0.537513	0.104313	0.0731722	0.00470257	0.00276072		0.291781	0.0174744	0.0343371	0.00725348	0.0237271
2.79049	12.7905	0.00199334	0.00199906	9.56631e-05	8.93728e-07	4.72258e-07	1.67111e-06	2.62217e-07	4.81888e-08	7.05261e-09	1.7193e-06	2.69269e-07	3.06538e-06	5.71835e-08	9.44365e-08	6.36958e-08	1.89427e-07	4.95992e-08	5.26119e-07	1.90768e-08	7.15547e-07	6.86761e-08	1.36418e-07	7.46672e-10	4.32691e-09	2.72977e-09	8.85813e-09	1.94546e-09	2.15218e-08	6.3487e-10	3.03799e-08	2.58033e-09	3.14925e-09	1.46388e-11	0.0001		2.79052	1.01728	0.54664	0.115283	0.0716698	0.00332616	0.00235216		0.290011	0.017952	0.0402498	0.00450224	0.0245356
2.806	12.806	0.00199333	0.00199906	9.56599e-05	8.92856e-07	4.73661e-07	1.67046e-06	2.64327e-07	4.81709e-08	7.11291e-09	1.71863e-06	2.71439e-07	3.07136e-06	5.80583e-08	9.43435e-08	6.38334e-08	1.89232e-07	4.99337e-08	5.26739e-07	1.93312e-08	7.15971e-07	6.92649e-08	1.36826e-07	7.61461e-10	4.32257e-09	2.73633e-09	8.85084e-09	1.9595e-09	2.15529e-08	6.43624e-10	3.04038e-08	2.60313e-09	3.15926e-09	1.49341e-11	0.0001		2.80603	0.937164	0.509214	0.107419	0.0714962	0.00374522	0.00158794		0.294593	0.0163662	0.0372728	0.00455843	0.0287633
2.82152	12.8215	0.00199333	0.00199905	9.56568e-05	8.91989e-07	4.75056e-07	1.6698e-06	2.66439e-07	4.81529e-08	7.1733e-09	1.71795e-06	2.73612e-07	3.07734e-06	5.89413e-08	9.42513e-08	6.397e-08	1.89036e-07	5.02678e-08	5.27358e-07	1.95874e-08	7.16394e-07	6.98552e-08	1.37235e-07	7.7646e-10	4.31825e-09	2.74285e-09	8.84354e-09	1.97354e-09	2.15841e-08	6.52446e-10	3.04277e-08	2.62598e-09	3.16929e-09	1.52337e-11	0.0001		2.82153	0.992491	0.527484	0.100213	0.0696483	0.00358966	0.00150605		0.301916	0.0196219	0.0361783	0.00707703	0.0217937
2.83701	12.837	0.00199332	0.00199905	9.56537e-05	8.91128e-07	4.76441e-07	1.66914e-06	2.6855e-07	4.81348e-08	7.23365e-09	1.71728e-06	2.75783e-07	3.08331e-06	5.98305e-08	9.416e-08	6.41051e-08	1.8884e-07	5.06008e-08	5.27975e-07	1.98448e-08	7.16815e-07	7.04456e-08	1.37643e-07	7.91636e-10	4.31398e-09	2.74931e-09	8.83625e-09	1.98754e-09	2.16152e-08	6.61317e-10	3.04514e-08	2.64885e-09	3.17933e-09	1.5537e-11	0.0001		2.83702	1.01291	0.53829	0.110277	0.0672488	0.00344273	0.00168692		0.293591	0.0163434	0.0351348	0.00569075	0.0295687
2.85251	12.8525	0.00199332	0.00199904	9.56506e-05	8.90272e-07	4.77817e-07	1.66848e-06	2.70662e-07	4.81165e-08	7.29406e-09	1.7166e-06	2.77956e-07	3.08927e-06	6.07276e-08	9.40695e-08	6.42391e-08	1.88645e-07	5.09333e-08	5.2859e-07	2.0104e-08	7.17236e-07	7.10373e-08	1.38052e-07	8.07017e-10	4.30974e-09	2.75571e-09	8.82895e-09	2.00153e-09	2.16462e-08	6.70253e-10	3.04752e-08	2.67178e-09	3.18938e-09	1.58446e-11	0.0001		2.85253	0.989652	0.523348	0.106915	0.0707218	0.00396039	0.00213315		0.302816	0.0178199	0.0361366	0.00399189	0.0252764
2.86801	12.868	0.00199331	0.00199904	9.56475e-05	8.89422e-07	4.79185e-07	1.66782e-06	2.72775e-07	4.80982e-08	7.35451e-09	1.71591e-06	2.80129e-07	3.09524e-06	6.16321e-08	9.39797e-08	6.4372e-08	1.88451e-07	5.12651e-08	5.29204e-07	2.03647e-08	7.17655e-07	7.16298e-08	1.38462e-07	8.22598e-10	4.30553e-09	2.76207e-09	8.82165e-09	2.0155e-09	2.16772e-08	6.79248e-10	3.04989e-08	2.69475e-09	3.19944e-09	1.61562e-11	0.0001		2.86803	0.927245	0.505548	0.104746	0.0778637	0.00296708	0.00304005		0.307332	0.017422	0.0318209	0.00686168	0.0278612
2.88351	12.8835	0.00199331	0.00199903	9.56443e-05	8.88577e-07	4.80545e-07	1.66715e-06	2.74888e-07	4.80798e-08	7.41499e-09	1.71523e-06	2.82303e-07	3.10121e-06	6.25441e-08	9.38907e-08	6.45037e-08	1.88256e-07	5.15962e-08	5.29816e-07	2.06271e-08	7.18072e-07	7.22233e-08	1.38872e-07	8.38382e-10	4.30136e-09	2.76838e-09	8.81436e-09	2.02946e-09	2.17082e-08	6.88305e-10	3.05225e-08	2.71777e-09	3.20953e-09	1.64721e-11	0.0001		2.88353	0.986336	0.533133	0.109506	0.0770439	0.00403045	0.00215632		0.307144	0.0202915	0.0368824	0.00703468	0.0231356
2.89903	12.899	0.0019933	0.00199903	9.56412e-05	8.87736e-07	4.81897e-07	1.66648e-06	2.77005e-07	4.80613e-08	7.47557e-09	1.71454e-06	2.8448e-07	3.10717e-06	6.34644e-08	9.38023e-08	6.46343e-08	1.88062e-07	5.1927e-08	5.30428e-07	2.08912e-08	7.18489e-07	7.28182e-08	1.39283e-07	8.54383e-10	4.29721e-09	2.77464e-09	8.80706e-09	2.04342e-09	2.17391e-08	6.97431e-10	3.05461e-08	2.74085e-09	3.21963e-09	1.67925e-11	0.0001		2.89904	0.920702	0.512127	0.102911	0.0667286	0.0023045	0.00265585		0.312544	0.021845	0.0384792	0.00683622	0.026214
2.91452	12.9145	0.0019933	0.00199902	9.56382e-05	8.86902e-07	4.83239e-07	1.6658e-06	2.79118e-07	4.80427e-08	7.53607e-09	1.71385e-06	2.86654e-07	3.11313e-06	6.43906e-08	9.37148e-08	6.47636e-08	1.87868e-07	5.22565e-08	5.31036e-07	2.11565e-08	7.18904e-07	7.3413e-08	1.39694e-07	8.7056e-10	4.2931e-09	2.78084e-09	8.79977e-09	2.05733e-09	2.17699e-08	7.06601e-10	3.05697e-08	2.76393e-09	3.22973e-09	1.71165e-11	0.0001		2.91453	0.978302	0.53535	0.108363	0.0766857	0.00281059	0.00225694		0.297531	0.0220361	0.0365305	0.00637756	0.0267166
2.93003	12.93	0.00199329	0.00199902	9.56351e-05	8.86072e-07	4.84575e-07	1.66513e-06	2.81235e-07	4.8024e-08	7.59671e-09	1.71315e-06	2.88832e-07	3.11909e-06	6.53261e-08	9.3628e-08	6.4892e-08	1.87674e-07	5.25859e-08	5.31644e-07	2.14239e-08	7.19318e-07	7.40098e-08	1.40106e-07	8.86973e-10	4.28902e-09	2.787e-09	8.79247e-09	2.07125e-09	2.18007e-08	7.15848e-10	3.05932e-08	2.7871e-09	3.23986e-09	1.74454e-11	0.0001		2.93005	0.973568	0.530515	0.100905	0.074362	0.00366682	0.00185801		0.317786	0.0186982	0.0300009	0.00785897	0.0302363
2.94553	12.9455	0.00199329	0.00199901	9.5632e-05	8.85248e-07	4.859e-07	1.66445e-06	2.8335e-07	4.80052e-08	7.6573e-09	1.71245e-06	2.91008e-07	3.12504e-06	6.62677e-08	9.35419e-08	6.50191e-08	1.87481e-07	5.29142e-08	5.3225e-07	2.16925e-08	7.19731e-07	7.46066e-08	1.40518e-07	9.0357e-10	4.28498e-09	2.79311e-09	8.78519e-09	2.08514e-09	2.18315e-08	7.25143e-10	3.06167e-08	2.81028e-09	3.25e-09	1.77782e-11	0.0001		2.94555	1.02521	0.572356	0.10995	0.0762312	0.00584204	0.00219725		0.302003	0.0211371	0.0329227	0.00656604	0.0256484
2.96103	12.961	0.00199328	0.00199901	9.56289e-05	8.84428e-07	4.87219e-07	1.66376e-06	2.85468e-07	4.79863e-08	7.71796e-09	1.71175e-06	2.93186e-07	3.131e-06	6.72176e-08	9.34565e-08	6.51452e-08	1.87287e-07	5.3242e-08	5.32855e-07	2.19628e-08	7.20143e-07	7.52048e-08	1.4093e-07	9.20389e-10	4.28096e-09	2.79917e-09	8.7779e-09	2.09902e-09	2.18622e-08	7.34506e-10	3.06401e-08	2.83353e-09	3.26015e-09	1.81155e-11	0.0001		2.96106	0.942189	0.517814	0.103382	0.0674797	0.00337639	0.00138814		0.312955	0.0227768	0.0351936	0.00548504	0.0279715
2.97654	12.9765	0.00199327	0.001999	9.56258e-05	8.83613e-07	4.88529e-07	1.66308e-06	2.87586e-07	4.79673e-08	7.77865e-09	1.71105e-06	2.95364e-07	3.13695e-06	6.8175e-08	9.33719e-08	6.52702e-08	1.87095e-07	5.35691e-08	5.33459e-07	2.22348e-08	7.20553e-07	7.58038e-08	1.41344e-07	9.37417e-10	4.27697e-09	2.80519e-09	8.77061e-09	2.11288e-09	2.18928e-08	7.43928e-10	3.06634e-08	2.85681e-09	3.27032e-09	1.84572e-11	0.0001		2.97655	0.982396	0.536443	0.103307	0.0709893	0.00292641	0.00162141		0.295247	0.0249827	0.0357872	0.00596338	0.0281825
2.99203	12.992	0.00199327	0.001999	9.56228e-05	8.82804e-07	4.89831e-07	1.66239e-06	2.89702e-07	4.79482e-08	7.83931e-09	1.71034e-06	2.97541e-07	3.1429e-06	6.91391e-08	9.3288e-08	6.5394e-08	1.86902e-07	5.38952e-08	5.3406e-07	2.2508e-08	7.20962e-07	7.64032e-08	1.41757e-07	9.5464e-10	4.27302e-09	2.81115e-09	8.76333e-09	2.12672e-09	2.19234e-08	7.53403e-10	3.06868e-08	2.88012e-09	3.2805e-09	1.88029e-11	0.0001		2.99206	0.951121	0.533201	0.0999228	0.0764657	0.00349637	0.002425		0.307962	0.0208383	0.0401205	0.00544904	0.02531
3.00755	13.0076	0.00199326	0.00199899	9.56197e-05	8.81999e-07	4.91126e-07	1.6617e-06	2.91822e-07	4.79291e-08	7.9001e-09	1.70963e-06	2.99722e-07	3.14885e-06	7.01123e-08	9.32046e-08	6.55169e-08	1.8671e-07	5.42211e-08	5.34661e-07	2.27833e-08	7.2137e-07	7.70044e-08	1.42171e-07	9.72106e-10	4.26909e-09	2.81708e-09	8.75604e-09	2.14055e-09	2.1954e-08	7.62953e-10	3.07101e-08	2.90351e-09	3.2907e-09	1.91537e-11	0.0001		3.00755	0.993917	0.562144	0.113396	0.0729345	0.00446794	0.00121837		0.300763	0.0200467	0.0377218	0.00627012	0.0281163
3.02304	13.023	0.00199326	0.00199898	9.56167e-05	8.812e-07	4.92412e-07	1.66101e-06	2.93939e-07	4.79098e-08	7.96081e-09	1.70892e-06	3.019e-07	3.15479e-06	7.10916e-08	9.31221e-08	6.56386e-08	1.86518e-07	5.45458e-08	5.35259e-07	2.30597e-08	7.21777e-07	7.76055e-08	1.42585e-07	9.89756e-10	4.2652e-09	2.82295e-09	8.74876e-09	2.15435e-09	2.19845e-08	7.72548e-10	3.07333e-08	2.9269e-09	3.30091e-09	1.95083e-11	0.0001		3.02307	0.958541	0.54639	0.0984803	0.0727675	0.00400541	0.00244468		0.298283	0.0218728	0.0344366	0.00737121	0.0256153
3.03856	13.0386	0.00199325	0.00199898	9.56136e-05	8.80404e-07	4.93691e-07	1.66031e-06	2.96059e-07	4.78905e-08	8.02162e-09	1.7082e-06	3.0408e-07	3.16074e-06	7.20796e-08	9.30402e-08	6.57594e-08	1.86326e-07	5.48702e-08	5.35856e-07	2.3338e-08	7.22183e-07	7.82081e-08	1.43001e-07	1.00764e-09	4.26133e-09	2.82878e-09	8.74148e-09	2.16815e-09	2.2015e-08	7.82216e-10	3.07565e-08	2.95036e-09	3.31114e-09	1.98679e-11	0.0001		3.03857	0.975812	0.557537	0.101401	0.0746849	0.00420248	0.00234207		0.299981	0.0165873	0.0373199	0.00660673	0.0248544
3.05405	13.0541	0.00199325	0.00199897	9.56106e-05	8.79615e-07	4.9496e-07	1.65961e-06	2.98176e-07	4.78711e-08	8.08236e-09	1.70748e-06	3.06258e-07	3.16667e-06	7.30738e-08	9.29591e-08	6.58789e-08	1.86135e-07	5.51934e-08	5.36452e-07	2.36174e-08	7.22587e-07	7.88108e-08	1.43416e-07	1.02572e-09	4.25749e-09	2.83455e-09	8.73421e-09	2.1819e-09	2.20454e-08	7.91929e-10	3.07796e-08	2.97383e-09	3.32137e-09	2.02314e-11	0.0001		3.05406	0.949675	0.559955	0.108285	0.0725712	0.00335065	0.00285758		0.306903	0.0217254	0.0342293	0.00584822	0.0245613
3.06956	13.0696	0.00199324	0.00199897	9.56076e-05	8.7883e-07	4.96223e-07	1.65891e-06	3.00295e-07	4.78516e-08	8.14316e-09	1.70676e-06	3.08438e-07	3.17261e-06	7.40763e-08	9.28786e-08	6.59975e-08	1.85945e-07	5.5516e-08	5.37046e-07	2.38986e-08	7.2299e-07	7.94146e-08	1.43832e-07	1.04403e-09	4.25369e-09	2.84029e-09	8.72694e-09	2.19565e-09	2.20758e-08	8.0171e-10	3.08027e-08	2.99736e-09	3.33163e-09	2.05998e-11	0.0001		3.06958	0.980611	0.553232	0.10237	0.0744814	0.00343644	0.000961583		0.305437	0.0218679	0.0337402	0.0039015	0.0289761
3.08505	13.0851	0.00199324	0.00199896	9.56045e-05	8.7805e-07	4.97477e-07	1.65821e-06	3.02413e-07	4.7832e-08	8.20394e-09	1.70604e-06	3.10616e-07	3.17854e-06	7.50858e-08	9.27988e-08	6.61151e-08	1.85754e-07	5.58378e-08	5.37638e-07	2.41812e-08	7.23392e-07	8.0019e-08	1.44248e-07	1.06255e-09	4.24991e-09	2.84598e-09	8.71967e-09	2.20937e-09	2.21061e-08	8.11544e-10	3.08258e-08	3.02092e-09	3.34189e-09	2.09725e-11	0.0001		3.08507	0.949007	0.512847	0.101515	0.0737707	0.00148621	0.00143446		0.281948	0.0210671	0.0332178	0.00548847	0.0256438
3.10056	13.1006	0.00199323	0.00199896	9.56015e-05	8.77275e-07	4.98725e-07	1.6575e-06	3.04532e-07	4.78123e-08	8.26479e-09	1.70531e-06	3.12797e-07	3.18448e-06	7.61036e-08	9.27196e-08	6.62317e-08	1.85564e-07	5.6159e-08	5.3823e-07	2.44655e-08	7.23794e-07	8.06246e-08	1.44665e-07	1.0813e-09	4.24616e-09	2.85162e-09	8.71241e-09	2.22308e-09	2.21364e-08	8.21445e-10	3.08488e-08	3.04453e-09	3.35217e-09	2.13501e-11	0.0001		3.10057	0.959672	0.536099	0.112879	0.0748336	0.00199712	0.00161451		0.317641	0.0221539	0.0347241	0.00590225	0.0271237
3.11607	13.1161	0.00199323	0.00199895	9.55985e-05	8.76504e-07	4.99965e-07	1.65679e-06	3.06651e-07	4.77926e-08	8.32565e-09	1.70459e-06	3.14977e-07	3.19041e-06	7.71291e-08	9.2641e-08	6.63473e-08	1.85374e-07	5.64796e-08	5.3882e-07	2.47514e-08	7.24194e-07	8.12309e-08	1.45082e-07	1.10027e-09	4.24244e-09	2.85723e-09	8.70515e-09	2.23677e-09	2.21666e-08	8.31407e-10	3.08717e-08	3.06818e-09	3.36247e-09	2.17323e-11	0.0001		3.11608	0.983315	0.579266	0.108751	0.0717257	0.00391345	0.00486932		0.307761	0.0245896	0.0349083	0.00705762	0.0240921
3.13157	13.1316	0.00199322	0.00199895	9.55955e-05	8.75738e-07	5.01197e-07	1.65608e-06	3.0877e-07	4.77728e-08	8.38648e-09	1.70386e-06	3.17156e-07	3.19634e-06	7.81616e-08	9.25632e-08	6.64619e-08	1.85185e-07	5.67991e-08	5.39408e-07	2.50386e-08	7.24592e-07	8.18378e-08	1.455e-07	1.11945e-09	4.23875e-09	2.86279e-09	8.69789e-09	2.25044e-09	2.21968e-08	8.41422e-10	3.08947e-08	3.09186e-09	3.37278e-09	2.21189e-11	0.0001		3.13158	0.975763	0.546076	0.107868	0.0683641	0.00304774	0.00218574		0.311729	0.0208105	0.0375901	0.00790877	0.0259699
3.14706	13.1471	0.00199322	0.00199894	9.55925e-05	8.74977e-07	5.0242e-07	1.65537e-06	3.10886e-07	4.77529e-08	8.44729e-09	1.70312e-06	3.19333e-07	3.20226e-06	7.92009e-08	9.2486e-08	6.65754e-08	1.84996e-07	5.71177e-08	5.39994e-07	2.53272e-08	7.2499e-07	8.24449e-08	1.45917e-07	1.13885e-09	4.23509e-09	2.86829e-09	8.69065e-09	2.26407e-09	2.22269e-08	8.51489e-10	3.09175e-08	3.11556e-09	3.3831e-09	2.25099e-11	0.0001		3.14709	0.949688	0.540892	0.103954	0.0690482	0.00357566	0.00106673		0.305821	0.0233484	0.0364543	0.00794339	0.0315128
3.16257	13.1626	0.00199321	0.00199894	9.55895e-05	8.7422e-07	5.03638e-07	1.65466e-06	3.13005e-07	4.77329e-08	8.50816e-09	1.70239e-06	3.21513e-07	3.20818e-06	8.02488e-08	9.24094e-08	6.6688e-08	1.84807e-07	5.74359e-08	5.40579e-07	2.56176e-08	7.25386e-07	8.30534e-08	1.46336e-07	1.15848e-09	4.23145e-09	2.87377e-09	8.6834e-09	2.2777e-09	2.2257e-08	8.61626e-10	3.09404e-08	3.13932e-09	3.39344e-09	2.2906e-11	0.0001		3.16258	0.987129	0.541839	0.105898	0.0699145	0.0039752	0.00221039		0.316835	0.0231401	0.0360871	0.00790368	0.0221722
3.17808	13.1781	0.00199321	0.00199893	9.55865e-05	8.73468e-07	5.04848e-07	1.65394e-06	3.15124e-07	4.77129e-08	8.56907e-09	1.70165e-06	3.23694e-07	3.21411e-06	8.13049e-08	9.23334e-08	6.67997e-08	1.84618e-07	5.77534e-08	5.41164e-07	2.59096e-08	7.25782e-07	8.3663e-08	1.46755e-07	1.17836e-09	4.22784e-09	2.8792e-09	8.67616e-09	2.29131e-09	2.2287e-08	8.71827e-10	3.09632e-08	3.16314e-09	3.4038e-09	2.33071e-11	0.0001		3.17809	0.965122	0.581424	0.104041	0.0753832	0.00451284	0.00229528		0.307711	0.0227077	0.0359077	0.00564094	0.0251938
3.19358	13.1936	0.0019932	0.00199893	9.55835e-05	8.72721e-07	5.06049e-07	1.65322e-06	3.1724e-07	4.76928e-08	8.62989e-09	1.70091e-06	3.2587e-07	3.22002e-06	8.23668e-08	9.22581e-08	6.69103e-08	1.8443e-07	5.80696e-08	5.41745e-07	2.62027e-08	7.26176e-07	8.42723e-08	1.47175e-07	1.19843e-09	4.22426e-09	2.88458e-09	8.66893e-09	2.30488e-09	2.2317e-08	8.8207e-10	3.09859e-08	3.18695e-09	3.41416e-09	2.37123e-11	0.0001		3.19359	0.985246	0.569915	0.105658	0.0771093	0.0037545	0.00122384		0.30236	0.0205623	0.033	0.004908	0.0230889
3.20909	13.2091	0.0019932	0.00199892	9.55806e-05	8.71977e-07	5.07245e-07	1.6525e-06	3.19359e-07	4.76726e-08	8.69079e-09	1.70017e-06	3.28049e-07	3.22594e-06	8.34378e-08	9.21833e-08	6.70201e-08	1.84243e-07	5.83855e-08	5.42326e-07	2.64976e-08	7.26569e-07	8.48831e-08	1.47595e-07	1.21875e-09	4.2207e-09	2.88993e-09	8.6617e-09	2.31844e-09	2.23469e-08	8.92386e-10	3.10086e-08	3.21083e-09	3.42454e-09	2.41228e-11	0.0001		3.2091	0.957011	0.558272	0.105972	0.0690283	0.0044736	0.00101843		0.298462	0.0233369	0.035059	0.00715313	0.0258482
3.22459	13.2246	0.00199319	0.00199892	9.55776e-05	8.71239e-07	5.08432e-07	1.65177e-06	3.21475e-07	4.76523e-08	8.75166e-09	1.69943e-06	3.30227e-07	3.23185e-06	8.45156e-08	9.21092e-08	6.71289e-08	1.84056e-07	5.87004e-08	5.42906e-07	2.67939e-08	7.26961e-07	8.54942e-08	1.48015e-07	1.23929e-09	4.21718e-09	2.89523e-09	8.65447e-09	2.33198e-09	2.23768e-08	9.02753e-10	3.10313e-08	3.23473e-09	3.43493e-09	2.45378e-11	0.0001		3.22459	0.931968	0.537444	0.10943	0.0707439	0.00301885	0.00169988		0.317932	0.0211585	0.032322	0.00802464	0.0245372
3.24009	13.2401	0.00199319	0.00199891	9.55746e-05	8.70505e-07	5.09612e-07	1.65105e-06	3.23591e-07	4.7632e-08	8.8125e-09	1.69868e-06	3.32403e-07	3.23776e-06	8.56006e-08	9.20357e-08	6.72367e-08	1.83869e-07	5.90144e-08	5.43483e-07	2.70915e-08	7.27352e-07	8.61059e-08	1.48436e-07	1.26005e-09	4.21368e-09	2.90049e-09	8.64726e-09	2.34548e-09	2.24067e-08	9.13175e-10	3.10539e-08	3.25866e-09	3.44534e-09	2.49575e-11	0.0001		3.2401	0.94196	0.554795	0.101684	0.073094	0.00321589	0.00220171		0.308231	0.0225332	0.0379398	0.00732962	0.0247861
3.25558	13.2556	0.00199318	0.00199891	9.55717e-05	8.69776e-07	5.10785e-07	1.65032e-06	3.25705e-07	4.76116e-08	8.87333e-09	1.69793e-06	3.34579e-07	3.24366e-06	8.66929e-08	9.19629e-08	6.73436e-08	1.83682e-07	5.93275e-08	5.44059e-07	2.73905e-08	7.27742e-07	8.6718e-08	1.48857e-07	1.28104e-09	4.21021e-09	2.90571e-09	8.64005e-09	2.35897e-09	2.24365e-08	9.23653e-10	3.10765e-08	3.28262e-09	3.45575e-09	2.53819e-11	0.0001		3.25559	0.995401	0.570962	0.101047	0.0770419	0.00415703	0.00171499		0.309626	0.0238603	0.0345563	0.00881315	0.0221163
3.27109	13.2711	0.00199318	0.0019989	9.55687e-05	8.69051e-07	5.11951e-07	1.64959e-06	3.27822e-07	4.75912e-08	8.93422e-09	1.69718e-06	3.36756e-07	3.24957e-06	8.77941e-08	9.18905e-08	6.74497e-08	1.83496e-07	5.96401e-08	5.44635e-07	2.76914e-08	7.28131e-07	8.73315e-08	1.49279e-07	1.30228e-09	4.20676e-09	2.91089e-09	8.63284e-09	2.37244e-09	2.24662e-08	9.34201e-10	3.10991e-08	3.30664e-09	3.46619e-09	2.58118e-11	0.0001		3.27111	0.957474	0.553429	0.100005	0.0773454	0.00367797	0.00142923		0.29529	0.02459	0.033535	0.00736555	0.0259524
3.28659	13.2866	0.00199317	0.0019989	9.55658e-05	8.68331e-07	5.1311e-07	1.64886e-06	3.29936e-07	4.75707e-08	8.99506e-09	1.69643e-06	3.38931e-07	3.25547e-06	8.89019e-08	9.18188e-08	6.75548e-08	1.83311e-07	5.99517e-08	5.45208e-07	2.79935e-08	7.28519e-07	8.79452e-08	1.49701e-07	1.32374e-09	4.20334e-09	2.91603e-09	8.62565e-09	2.38588e-09	2.24959e-08	9.44798e-10	3.11216e-08	3.33068e-09	3.47664e-09	2.62462e-11	0.0001		3.2866	0.926454	0.54558	0.104287	0.0700615	0.00238388	0.00255723		0.298223	0.0247619	0.03792	0.00666595	0.0257732
3.30209	13.3021	0.00199317	0.00199889	9.55629e-05	8.67615e-07	5.14261e-07	1.64813e-06	3.32049e-07	4.75501e-08	9.05588e-09	1.69568e-06	3.41105e-07	3.26137e-06	9.00171e-08	9.17477e-08	6.7659e-08	1.83125e-07	6.02625e-08	5.4578e-07	2.8297e-08	7.28905e-07	8.85594e-08	1.50123e-07	1.34543e-09	4.19994e-09	2.92112e-09	8.61846e-09	2.39929e-09	2.25256e-08	9.55451e-10	3.1144e-08	3.35474e-09	3.4871e-09	2.66854e-11	0.0001		3.30211	0.988968	0.585598	0.10556	0.0754224	0.00351854	0.0027653		0.305772	0.0197152	0.0356344	0.00593505	0.0238422
3.31759	13.3176	0.00199316	0.00199889	9.55599e-05	8.66903e-07	5.15406e-07	1.64739e-06	3.34162e-07	4.75294e-08	9.11671e-09	1.69492e-06	3.43279e-07	3.26726e-06	9.114e-08	9.16772e-08	6.77623e-08	1.82941e-07	6.05724e-08	5.4635e-07	2.8602e-08	7.29291e-07	8.91744e-08	1.50546e-07	1.36736e-09	4.19657e-09	2.92618e-09	8.61128e-09	2.41269e-09	2.25552e-08	9.66164e-10	3.11664e-08	3.37885e-09	3.49757e-09	2.71297e-11	0.0001		3.3176	0.989488	0.609631	0.102317	0.0720298	0.00511825	0.00258528		0.290692	0.0275121	0.0345204	0.0044887	0.0243818
3.33311	13.3331	0.00199316	0.00199888	9.5557e-05	8.66195e-07	5.16545e-07	1.64665e-06	3.36277e-07	4.75087e-08	9.1776e-09	1.69416e-06	3.45454e-07	3.27317e-06	9.22719e-08	9.16072e-08	6.78649e-08	1.82756e-07	6.08819e-08	5.4692e-07	2.89088e-08	7.29676e-07	8.97907e-08	1.5097e-07	1.38956e-09	4.19322e-09	2.93121e-09	8.60409e-09	2.42607e-09	2.25847e-08	9.76947e-10	3.11888e-08	3.40302e-09	3.50807e-09	2.75795e-11	0.0001		3.33311	0.994945	0.60204	0.115651	0.0709899	0.00421003	0.00229191		0.297731	0.0282233	0.0366219	0.00559402	0.0226534
3.34861	13.3486	0.00199315	0.00199888	9.55541e-05	8.65491e-07	5.17675e-07	1.64591e-06	3.38388e-07	4.74879e-08	9.2384e-09	1.6934e-06	3.47626e-07	3.27906e-06	9.34098e-08	9.15378e-08	6.79665e-08	1.82572e-07	6.11902e-08	5.47488e-07	2.92166e-08	7.3006e-07	9.04068e-08	1.51394e-07	1.41196e-09	4.1899e-09	2.93619e-09	8.59693e-09	2.43942e-09	2.26143e-08	9.87773e-10	3.12112e-08	3.42719e-09	3.51858e-09	2.80338e-11	0.0001		3.34862	0.962351	0.571784	0.0971534	0.0764975	0.00229074	0.00156317		0.319528	0.0208429	0.0273509	0.00756933	0.0249258
3.36411	13.3641	0.00199314	0.00199887	9.55512e-05	8.64792e-07	5.18799e-07	1.64517e-06	3.40499e-07	4.74671e-08	9.29921e-09	1.69264e-06	3.49799e-07	3.28495e-06	9.45558e-08	9.14689e-08	6.80672e-08	1.82388e-07	6.14978e-08	5.48054e-07	2.9526e-08	7.30442e-07	9.10238e-08	1.51819e-07	1.43461e-09	4.18661e-09	2.94113e-09	8.58976e-09	2.45274e-09	2.26437e-08	9.98661e-10	3.12335e-08	3.4514e-09	3.52909e-09	2.84933e-11	0.0001		3.36412	0.968497	0.56508	0.100155	0.0705111	0.00451283	0.00248888		0.304169	0.0224428	0.0331935	0.00782586	0.0266671
3.37962	13.3796	0.00199314	0.00199886	9.55482e-05	8.64097e-07	5.19917e-07	1.64443e-06	3.4261e-07	4.74462e-08	9.36001e-09	1.69188e-06	3.5197e-07	3.29083e-06	9.57092e-08	9.14006e-08	6.81671e-08	1.82205e-07	6.18045e-08	5.48619e-07	2.98369e-08	7.30824e-07	9.16414e-08	1.52243e-07	1.4575e-09	4.18334e-09	2.94604e-09	8.58261e-09	2.46604e-09	2.26731e-08	1.0096e-09	3.12558e-08	3.47564e-09	3.53963e-09	2.89578e-11	0.0001		3.37962	0.992641	0.597117	0.107148	0.0761164	0.00392064	0.00287029		0.300752	0.0228736	0.0343255	0.00826243	0.0275652
3.39512	13.3951	0.00199313	0.00199886	9.55453e-05	8.63407e-07	5.21027e-07	1.64369e-06	3.44718e-07	4.74253e-08	9.42077e-09	1.69111e-06	3.54139e-07	3.29672e-06	9.68698e-08	9.13329e-08	6.82661e-08	1.82022e-07	6.21102e-08	5.49182e-07	3.0149e-08	7.31204e-07	9.22593e-08	1.52669e-07	1.48062e-09	4.18009e-09	2.9509e-09	8.57546e-09	2.47931e-09	2.27025e-08	1.0206e-09	3.1278e-08	3.49991e-09	3.55017e-09	2.94272e-11	0.0001		3.39514	0.95151	0.572219	0.107884	0.0758544	0.00339511	0.00172722		0.322699	0.0226453	0.0302346	0.00614121	0.027379
3.41061	13.4106	0.00199313	0.00199885	9.55425e-05	8.62721e-07	5.2213e-07	1.64294e-06	3.46825e-07	4.74043e-08	9.48148e-09	1.69034e-06	3.56306e-07	3.30259e-06	9.80373e-08	9.12658e-08	6.83642e-08	1.8184e-07	6.2415e-08	5.49744e-07	3.04624e-08	7.31584e-07	9.28774e-08	1.53094e-07	1.50397e-09	4.17687e-09	2.95573e-09	8.56833e-09	2.49254e-09	2.27318e-08	1.03165e-09	3.13001e-08	3.52419e-09	3.56072e-09	2.99015e-11	0.0001		3.41064	0.896818	0.559778	0.105768	0.0699441	0.00278154	0.000645407		0.320067	0.0248113	0.0311356	0.011123	0.0289782
3.42612	13.4261	0.00199312	0.00199885	9.55396e-05	8.62038e-07	5.23228e-07	1.64219e-06	3.48934e-07	4.73832e-08	9.54226e-09	1.68958e-06	3.58476e-07	3.30848e-06	9.9214e-08	9.11991e-08	6.84616e-08	1.81658e-07	6.27194e-08	5.50305e-07	3.07777e-08	7.31962e-07	9.34971e-08	1.5352e-07	1.5276e-09	4.17367e-09	2.96052e-09	8.56119e-09	2.50578e-09	2.27611e-08	1.04277e-09	3.13223e-08	3.54855e-09	3.5713e-09	3.03817e-11	0.0001		3.42613	1.00611	0.592442	0.105885	0.0728909	0.00384141	0.00217195		0.298097	0.0247721	0.034218	0.00672891	0.0232274
3.44164	13.4416	0.00199312	0.00199884	9.55367e-05	8.6136e-07	5.24319e-07	1.64144e-06	3.51042e-07	4.73621e-08	9.60303e-09	1.6888e-06	3.60645e-07	3.31436e-06	1.00398e-07	9.11329e-08	6.85582e-08	1.81476e-07	6.30229e-08	5.50864e-07	3.10944e-08	7.3234e-07	9.41173e-08	1.53947e-07	1.55148e-09	4.17049e-09	2.96528e-09	8.55407e-09	2.51898e-09	2.27904e-08	1.05395e-09	3.13444e-08	3.57293e-09	3.58189e-09	3.0867e-11	0.0001		3.44163	0.9121	0.577655	0.10048	0.073705	0.00233217	0.00196058		0.309115	0.0213327	0.0289385	0.00782378	0.0253989
3.45713	13.4571	0.00199311	0.00199884	9.55338e-05	8.60686e-07	5.25402e-07	1.64069e-06	3.53146e-07	4.7341e-08	9.66369e-09	1.68803e-06	3.62809e-07	3.32023e-06	1.01589e-07	9.10674e-08	6.86539e-08	1.81295e-07	6.33251e-08	5.51421e-07	3.14121e-08	7.32717e-07	9.47372e-08	1.54374e-07	1.57557e-09	4.16735e-09	2.97e-09	8.54696e-09	2.53215e-09	2.28195e-08	1.06517e-09	3.13665e-08	3.59731e-09	3.59249e-09	3.13569e-11	0.0001		3.45713	1.00208	0.607072	0.0993507	0.0708198	0.00406576	0.00194879		0.312633	0.0261009	0.033998	0.00808142	0.0294631
3.47262	13.4726	0.00199311	0.00199883	9.55309e-05	8.60016e-07	5.26478e-07	1.63994e-06	3.55248e-07	4.73198e-08	9.72432e-09	1.68726e-06	3.64972e-07	3.3261e-06	1.02786e-07	9.10024e-08	6.87487e-08	1.81115e-07	6.36265e-08	5.51977e-07	3.17311e-08	7.33092e-07	9.53575e-08	1.54801e-07	1.5999e-09	4.16422e-09	2.97468e-09	8.53986e-09	2.54528e-09	2.28486e-08	1.07644e-09	3.13885e-08	3.62172e-09	3.60309e-09	3.18519e-11	0.0001		3.47263	0.946412	0.593493	0.0995623	0.0740478	0.00477988	0.00243925		0.312687	0.0255122	0.0374697	0.00875873	0.0302979
3.48814	13.4881	0.0019931	0.00199883	9.55281e-05	8.59349e-07	5.27551e-07	1.63919e-06	3.57354e-07	4.72985e-08	9.78505e-09	1.68648e-06	3.67139e-07	3.33197e-06	1.03994e-07	9.09378e-08	6.88429e-08	1.80934e-07	6.39276e-08	5.52533e-07	3.20521e-08	7.33467e-07	9.59797e-08	1.55229e-07	1.62452e-09	4.16111e-09	2.97933e-09	8.53275e-09	2.55842e-09	2.28778e-08	1.08779e-09	3.14105e-08	3.6462e-09	3.61373e-09	3.23531e-11	0.0001		3.48814	0.987363	0.591842	0.111336	0.0735782	0.00332898	0.00251463		0.307589	0.0240944	0.0343318	0.00561039	0.0279605
3.50364	13.5036	0.0019931	0.00199882	9.55252e-05	8.58688e-07	5.28614e-07	1.63843e-06	3.59454e-07	4.72772e-08	9.84565e-09	1.68571e-06	3.693e-07	3.33784e-06	1.05207e-07	9.08738e-08	6.89362e-08	1.80754e-07	6.42273e-08	5.53086e-07	3.2374e-08	7.3384e-07	9.66013e-08	1.55658e-07	1.64936e-09	4.15803e-09	2.98394e-09	8.52567e-09	2.5715e-09	2.29068e-08	1.09918e-09	3.14325e-08	3.67068e-09	3.62437e-09	3.28588e-11	0.0001		3.50364	1.0091	0.622068	0.112339	0.0889602	0.00285005	0.00251357		0.315002	0.0261876	0.0362535	0.00655226	0.0281533
3.51914	13.5191	0.00199309	0.00199882	9.55223e-05	8.5803e-07	5.29672e-07	1.63767e-06	3.61554e-07	4.72558e-08	9.90624e-09	1.68493e-06	3.71461e-07	3.3437e-06	1.06427e-07	9.08103e-08	6.90287e-08	1.80575e-07	6.45262e-08	5.53638e-07	3.26973e-08	7.34213e-07	9.72235e-08	1.56086e-07	1.67444e-09	4.15498e-09	2.98851e-09	8.5186e-09	2.58456e-09	2.29358e-08	1.11062e-09	3.14544e-08	3.69519e-09	3.63502e-09	3.33699e-11	0.0001		3.51916	0.936714	0.570503	0.0997631	0.080255	0.00412726	0.00122079		0.319661	0.0269794	0.0306855	0.00560926	0.0273963
3.53465	13.5346	0.00199309	0.00199881	9.55195e-05	8.57375e-07	5.30724e-07	1.63692e-06	3.63655e-07	4.72344e-08	9.96685e-09	1.68415e-06	3.73622e-07	3.34956e-06	1.07657e-07	9.07473e-08	6.91205e-08	1.80396e-07	6.48245e-08	5.54189e-07	3.30222e-08	7.34585e-07	9.78467e-08	1.56516e-07	1.6998e-09	4.15194e-09	2.99305e-09	8.51152e-09	2.59761e-09	2.29648e-08	1.12213e-09	3.14763e-08	3.71974e-09	3.64569e-09	3.38867e-11	0.0001		3.53465	0.962521	0.589276	0.096531	0.0773321	0.00363928	0.00043917		0.318119	0.0257825	0.0373483	0.00885272	0.0326052
3.55014	13.5501	0.00199308	0.00199881	9.55166e-05	8.56726e-07	5.31768e-07	1.63616e-06	3.65751e-07	4.72129e-08	1.00274e-08	1.68337e-06	3.75779e-07	3.35541e-06	1.08892e-07	9.06848e-08	6.92114e-08	1.80218e-07	6.51215e-08	5.54738e-07	3.33481e-08	7.34955e-07	9.84696e-08	1.56945e-07	1.72538e-09	4.14893e-09	2.99755e-09	8.50447e-09	2.61061e-09	2.29936e-08	1.13368e-09	3.14981e-08	3.7443e-09	3.65636e-09	3.44082e-11	0.0001		3.55016	0.948159	0.577512	0.10502	0.0764165	0.00470282	0.0023857		0.303995	0.0244849	0.0316039	0.00525831	0.024211
3.56564	13.5656	0.00199308	0.0019988	9.55138e-05	8.56079e-07	5.32807e-07	1.6354e-06	3.67848e-07	4.71914e-08	1.00879e-08	1.68259e-06	3.77936e-07	3.36127e-06	1.10135e-07	9.06229e-08	6.93017e-08	1.8004e-07	6.54179e-08	5.55286e-07	3.36756e-08	7.35325e-07	9.90935e-08	1.57375e-07	1.75123e-09	4.14594e-09	3.00202e-09	8.49742e-09	2.6236e-09	2.30225e-08	1.1453e-09	3.15199e-08	3.76889e-09	3.66706e-09	3.49354e-11	0.0001		3.56566	0.958854	0.592159	0.106811	0.0747406	0.00470774	0.00238414		0.315428	0.0265114	0.0323701	0.00727038	0.0241445
3.58115	13.5811	0.00199307	0.0019988	9.5511e-05	8.55437e-07	5.3384e-07	1.63463e-06	3.69943e-07	4.71699e-08	1.01484e-08	1.6818e-06	3.80092e-07	3.36712e-06	1.11387e-07	9.05613e-08	6.93911e-08	1.79862e-07	6.57134e-08	5.55832e-07	3.40045e-08	7.35694e-07	9.97179e-08	1.57805e-07	1.77734e-09	4.14297e-09	3.00646e-09	8.49038e-09	2.63656e-09	2.30513e-08	1.15697e-09	3.15417e-08	3.79353e-09	3.67776e-09	3.54682e-11	0.0001		3.58117	0.960417	0.60634	0.106292	0.0752097	0.00369821	0.00256396		0.296625	0.0270513	0.0334898	0.00840742	0.0292713
3.59666	13.5967	0.00199307	0.00199879	9.55082e-05	8.54798e-07	5.34867e-07	1.63387e-06	3.72038e-07	4.71483e-08	1.02089e-08	1.68102e-06	3.82247e-07	3.37298e-06	1.12646e-07	9.05003e-08	6.94799e-08	1.79685e-07	6.60082e-08	5.56378e-07	3.43349e-08	7.36062e-07	1.00343e-07	1.58236e-07	1.80371e-09	4.14002e-09	3.01087e-09	8.48335e-09	2.6495e-09	2.30801e-08	1.1687e-09	3.15634e-08	3.81819e-09	3.68849e-09	3.60065e-11	0.0001		3.59667	0.914198	0.583144	0.105144	0.0812212	0.00379425	0.00210224		0.306627	0.0257904	0.0338179	0.00717224	0.023127
3.61215	13.6122	0.00199306	0.00199879	9.55053e-05	8.54163e-07	5.35887e-07	1.63311e-06	3.7413e-07	4.71266e-08	1.02693e-08	1.68023e-06	3.84399e-07	3.37882e-06	1.13912e-07	9.04398e-08	6.95678e-08	1.79508e-07	6.63018e-08	5.56921e-07	3.46663e-08	7.36429e-07	1.00968e-07	1.58667e-07	1.83031e-09	4.1371e-09	3.01523e-09	8.47633e-09	2.6624e-09	2.31088e-08	1.18047e-09	3.15851e-08	3.84287e-09	3.69922e-09	3.65499e-11	0.0001		3.61218	0.98175	0.613542	0.109705	0.0736089	0.0032071	0.00245372		0.28744	0.0268133	0.0299211	0.00694575	0.0265737
3.62765	13.6277	0.00199306	0.00199878	9.55025e-05	8.53533e-07	5.369e-07	1.63234e-06	3.7622e-07	4.7105e-08	1.03296e-08	1.67945e-06	3.8655e-07	3.38466e-06	1.15185e-07	9.03798e-08	6.96551e-08	1.79332e-07	6.65946e-08	5.57463e-07	3.49991e-08	7.36795e-07	1.01594e-07	1.59099e-07	1.85717e-09	4.13419e-09	3.01957e-09	8.46932e-09	2.67527e-09	2.31375e-08	1.1923e-09	3.16068e-08	3.86757e-09	3.70996e-09	3.70987e-11	0.0001		3.62767	0.937382	0.587201	0.09745	0.0774045	0.00307437	0.00201001		0.321858	0.0277307	0.0371353	0.00839618	0.0297564
3.64316	13.6432	0.00199305	0.00199878	9.54997e-05	8.52905e-07	5.37909e-07	1.63157e-06	3.78311e-07	4.70832e-08	1.039e-08	1.67866e-06	3.88701e-07	3.39051e-06	1.16467e-07	9.03202e-08	6.97416e-08	1.79156e-07	6.68867e-08	5.58004e-07	3.53334e-08	7.3716e-07	1.0222e-07	1.59531e-07	1.88431e-09	4.13131e-09	3.02387e-09	8.46232e-09	2.68812e-09	2.31661e-08	1.20419e-09	3.16284e-08	3.89231e-09	3.72073e-09	3.76534e-11	0.0001		3.64318	0.947135	0.575828	0.105752	0.0778455	0.00575727	0.0027053		0.318137	0.0272895	0.0353794	0.00913487	0.0237632
3.65865	13.6587	0.00199305	0.00199877	9.54969e-05	8.52282e-07	5.3891e-07	1.63081e-06	3.80397e-07	4.70615e-08	1.04503e-08	1.67787e-06	3.90848e-07	3.39634e-06	1.17754e-07	9.02611e-08	6.98273e-08	1.78981e-07	6.71776e-08	5.58544e-07	3.56688e-08	7.37525e-07	1.02846e-07	1.59964e-07	1.91168e-09	4.12845e-09	3.02814e-09	8.45534e-09	2.70093e-09	2.31947e-08	1.21613e-09	3.165e-08	3.91706e-09	3.7315e-09	3.82131e-11	0.0001		3.65868	0.916929	0.591165	0.111816	0.0755366	0.00321237	0.00306094		0.302792	0.0327792	0.0342171	0.00800822	0.0260274
3.67416	13.6742	0.00199304	0.00199877	9.54941e-05	8.51662e-07	5.39907e-07	1.63004e-06	3.82484e-07	4.70397e-08	1.05106e-08	1.67708e-06	3.92995e-07	3.40218e-06	1.19051e-07	9.02025e-08	6.99124e-08	1.78806e-07	6.74679e-08	5.59082e-07	3.60057e-08	7.37888e-07	1.03474e-07	1.60397e-07	1.93934e-09	4.12561e-09	3.03238e-09	8.44836e-09	2.71373e-09	2.32232e-08	1.22813e-09	3.16716e-08	3.94186e-09	3.74229e-09	3.87789e-11	0.0001		3.67419	0.894797	0.557942	0.099751	0.0720306	0.00462711	0.00218685		0.306669	0.0303531	0.0376158	0.00823729	0.0285936
3.68966	13.6897	0.00199304	0.00199876	9.54913e-05	8.51046e-07	5.40896e-07	1.62927e-06	3.84569e-07	4.70178e-08	1.05709e-08	1.67628e-06	3.95139e-07	3.40802e-06	1.20354e-07	9.01443e-08	6.99968e-08	1.78632e-07	6.77571e-08	5.59619e-07	3.63438e-08	7.3825e-07	1.04101e-07	1.6083e-07	1.96724e-09	4.12279e-09	3.03658e-09	8.44139e-09	2.72649e-09	2.32517e-08	1.24018e-09	3.16931e-08	3.96667e-09	3.75309e-09	3.935e-11	0.0001		3.68968	0.951748	0.599824	0.10784	0.0808927	0.00239944	0.00283522		0.299762	0.0303563	0.031966	0.00498387	0.0297391
3.70517	13.7052	0.00199303	0.00199876	9.54885e-05	8.50433e-07	5.41881e-07	1.6285e-06	3.86653e-07	4.69959e-08	1.06311e-08	1.67549e-06	3.97284e-07	3.41385e-06	1.21666e-07	9.00865e-08	7.00805e-08	1.78458e-07	6.80457e-08	5.60154e-07	3.66835e-08	7.38612e-07	1.04729e-07	1.61264e-07	1.99543e-09	4.11999e-09	3.04076e-09	8.43443e-09	2.73923e-09	2.32802e-08	1.25229e-09	3.17146e-08	3.99152e-09	3.76391e-09	3.99271e-11	0.0001		3.70519	0.970967	0.61824	0.097244	0.0788782	0.00434495	0.00226086		0.297515	0.0267044	0.033444	0.00887751	0.0263925
3.72067	13.7207	0.00199303	0.00199875	9.54858e-05	8.49825e-07	5.42859e-07	1.62772e-06	3.88734e-07	4.6974e-08	1.06913e-08	1.6747e-06	3.99425e-07	3.41968e-06	1.22984e-07	9.00293e-08	7.01634e-08	1.78284e-07	6.83331e-08	5.60688e-07	3.70241e-08	7.38973e-07	1.05357e-07	1.61698e-07	2.02386e-09	4.11721e-09	3.0449e-09	8.42749e-09	2.75194e-09	2.33086e-08	1.26444e-09	3.17361e-08	4.01638e-09	3.77473e-09	4.05093e-11	0.0001		3.72068	0.922315	0.5726	0.102685	0.0724998	0.00240843	0.00110513		0.303867	0.0272243	0.028346	0.00764084	0.0282804
3.73618	13.7362	0.00199302	0.00199874	9.5483e-05	8.49219e-07	5.43832e-07	1.62695e-06	3.90814e-07	4.69521e-08	1.07514e-08	1.6739e-06	4.01566e-07	3.42551e-06	1.24311e-07	8.99725e-08	7.02458e-08	1.78111e-07	6.86199e-08	5.61221e-07	3.73664e-08	7.39333e-07	1.05986e-07	1.62133e-07	2.05257e-09	4.11445e-09	3.04901e-09	8.42055e-09	2.76462e-09	2.33369e-08	1.27666e-09	3.17575e-08	4.04128e-09	3.78558e-09	4.10977e-11	0.0001		3.73619	0.923551	0.584782	0.108381	0.0763586	0.0019063	0.00180121		0.303091	0.0314498	0.0382316	0.00869605	0.0283446
3.75168	13.7517	0.00199302	0.00199874	9.54802e-05	8.48618e-07	5.44798e-07	1.62618e-06	3.92892e-07	4.69301e-08	1.08115e-08	1.67311e-06	4.03704e-07	3.43133e-06	1.25644e-07	8.99161e-08	7.03274e-08	1.77939e-07	6.89057e-08	5.61753e-07	3.77098e-08	7.39691e-07	1.06615e-07	1.62568e-07	2.08154e-09	4.11172e-09	3.05309e-09	8.41363e-09	2.77727e-09	2.33652e-08	1.28892e-09	3.17789e-08	4.06619e-09	3.79643e-09	4.16914e-11	0.0001		3.75169	0.998361	0.632278	0.104687	0.0824649	0.00394215	0.00226815		0.31776	0.0297647	0.0338633	0.00642243	0.0268484
3.76719	13.7672	0.00199301	0.00199873	9.54775e-05	8.4802e-07	5.45759e-07	1.6254e-06	3.94969e-07	4.69081e-08	1.08716e-08	1.67231e-06	4.05841e-07	3.43715e-06	1.26985e-07	8.98601e-08	7.04083e-08	1.77767e-07	6.91906e-08	5.62283e-07	3.80546e-08	7.4005e-07	1.07245e-07	1.63003e-07	2.11078e-09	4.109e-09	3.05714e-09	8.40672e-09	2.7899e-09	2.33935e-08	1.30124e-09	3.18002e-08	4.09114e-09	3.8073e-09	4.22912e-11	0.0001		3.76718	0.94489	0.602608	0.099573	0.0801423	0.00251353	0.00351894		0.297917	0.0265928	0.0318977	0.00803778	0.0261347
3.78269	13.7827	0.001993	0.00199873	9.54747e-05	8.47425e-07	5.46714e-07	1.62462e-06	3.97043e-07	4.6886e-08	1.09315e-08	1.67151e-06	4.07974e-07	3.44297e-06	1.28333e-07	8.98047e-08	7.04885e-08	1.77595e-07	6.94744e-08	5.62811e-07	3.84003e-08	7.40407e-07	1.07875e-07	1.63439e-07	2.14026e-09	4.1063e-09	3.06115e-09	8.39982e-09	2.80248e-09	2.34217e-08	1.31361e-09	3.18215e-08	4.11609e-09	3.81818e-09	4.2896e-11	0.0001		3.7827	0.908933	0.577513	0.103912	0.0829983	0.00405593	0.00191264		0.300345	0.0353342	0.0377494	0.00960868	0.0248273
3.79818	13.7982	0.001993	0.00199872	9.54719e-05	8.46835e-07	5.47662e-07	1.62385e-06	3.99114e-07	4.68639e-08	1.09915e-08	1.67071e-06	4.10105e-07	3.44878e-06	1.29688e-07	8.97497e-08	7.05681e-08	1.77424e-07	6.97572e-08	5.63338e-07	3.87473e-08	7.40763e-07	1.08505e-07	1.63875e-07	2.17001e-09	4.10362e-09	3.06514e-09	8.39294e-09	2.81504e-09	2.34499e-08	1.32602e-09	3.18428e-08	4.14106e-09	3.82906e-09	4.35065e-11	0.0001		3.7982	0.898205	0.592721	0.096751	0.0759171	0.00262116	0.00286964		0.296201	0.0271464	0.029869	0.00878951	0.0274978
3.81369	13.8137	0.00199299	0.00199872	9.54692e-05	8.46247e-07	5.48607e-07	1.62307e-06	4.01186e-07	4.68418e-08	1.10514e-08	1.66991e-06	4.12237e-07	3.45459e-06	1.31052e-07	8.9695e-08	7.0647e-08	1.77253e-07	7.00396e-08	5.63865e-07	3.9096e-08	7.41118e-07	1.09136e-07	1.64312e-07	2.20006e-09	4.10096e-09	3.0691e-09	8.38606e-09	2.82758e-09	2.3478e-08	1.33851e-09	3.18641e-08	4.16609e-09	3.83998e-09	4.41237e-11	0.0001		3.8137	0.970572	0.624348	0.104818	0.0765257	0.00367071	0.00353699		0.313354	0.0353456	0.0301025	0.00855704	0.0316566
3.82922	13.8292	0.00199299	0.00199871	9.54665e-05	8.45662e-07	5.49546e-07	1.62229e-06	4.03258e-07	4.68196e-08	1.11114e-08	1.66911e-06	4.14369e-07	3.46041e-06	1.32425e-07	8.96407e-08	7.07255e-08	1.77083e-07	7.03213e-08	5.6439e-07	3.94463e-08	7.41473e-07	1.09768e-07	1.6475e-07	2.23042e-09	4.09832e-09	3.07303e-09	8.37918e-09	2.84011e-09	2.35061e-08	1.35105e-09	3.18853e-08	4.19116e-09	3.85091e-09	4.47472e-11	0.0001		3.8292	1.04874	0.651748	0.116328	0.0857404	0.00282741	0.00216537		0.36591	0.0339268	0.0368297	0.00973044	0.0338809
3.84471	13.8447	0.00199298	0.00199871	9.54637e-05	8.45082e-07	5.50478e-07	1.62151e-06	4.05324e-07	4.67975e-08	1.11712e-08	1.66831e-06	4.16495e-07	3.46622e-06	1.33802e-07	8.9587e-08	7.0803e-08	1.76913e-07	7.06014e-08	5.64913e-07	3.9797e-08	7.41827e-07	1.10398e-07	1.65187e-07	2.26097e-09	4.0957e-09	3.07693e-09	8.37233e-09	2.85257e-09	2.35342e-08	1.36363e-09	3.19065e-08	4.2162e-09	3.86184e-09	4.53752e-11	0.0001		3.8447	0.92374	0.599694	0.0985144	0.0784706	0.00403418	0.00275842		0.310613	0.0324182	0.0354347	0.00823895	0.0264245
3.86021	13.8602	0.00199298	0.0019987	9.5461e-05	8.44505e-07	5.51405e-07	1.62073e-06	4.07388e-07	4.67753e-08	1.12309e-08	1.66751e-06	4.18619e-07	3.47202e-06	1.35187e-07	8.95336e-08	7.088e-08	1.76744e-07	7.08808e-08	5.65435e-07	4.01492e-08	7.4218e-07	1.1103e-07	1.65625e-07	2.29181e-09	4.09309e-09	3.08079e-09	8.36549e-09	2.86501e-09	2.35622e-08	1.37626e-09	3.19276e-08	4.24127e-09	3.87278e-09	4.60092e-11	0.0001		3.86021	0.953952	0.63233	0.105222	0.08142	0.0058123	0.00303766		0.307308	0.0346469	0.0333015	0.00855535	0.0276629
3.87572	13.8757	0.00199297	0.0019987	9.54583e-05	8.43931e-07	5.52326e-07	1.61995e-06	4.09452e-07	4.6753e-08	1.12906e-08	1.6667e-06	4.20742e-07	3.47782e-06	1.36581e-07	8.94806e-08	7.09564e-08	1.76576e-07	7.11594e-08	5.65956e-07	4.05028e-08	7.42532e-07	1.11662e-07	1.66063e-07	2.32295e-09	4.09051e-09	3.08463e-09	8.35866e-09	2.87744e-09	2.35901e-08	1.38895e-09	3.19488e-08	4.26638e-09	3.88374e-09	4.66496e-11	0.0001		3.87571	0.925602	0.601969	0.102855	0.0793811	0.0031991	0.00270604		0.315825	0.0371172	0.037343	0.00696204	0.0304923
3.89122	13.8912	0.00199297	0.00199869	9.54556e-05	8.43361e-07	5.53242e-07	1.61917e-06	4.11512e-07	4.67308e-08	1.13503e-08	1.6659e-06	4.22862e-07	3.48362e-06	1.3798e-07	8.94281e-08	7.10321e-08	1.76407e-07	7.14369e-08	5.66475e-07	4.08574e-08	7.42883e-07	1.12294e-07	1.66502e-07	2.35433e-09	4.08795e-09	3.08844e-09	8.35185e-09	2.88982e-09	2.3618e-08	1.40168e-09	3.19699e-08	4.29149e-09	3.89471e-09	4.72952e-11	0.0001		3.89121	0.94716	0.600682	0.101827	0.0776384	0.00329758	0.00369724		0.303425	0.0316252	0.0292812	0.00894664	0.0248912
3.90672	13.9067	0.00199296	0.00199869	9.54529e-05	8.42794e-07	5.54152e-07	1.61838e-06	4.1357e-07	4.67085e-08	1.14099e-08	1.66509e-06	4.2498e-07	3.48941e-06	1.39388e-07	8.9376e-08	7.11072e-08	1.7624e-07	7.17136e-08	5.66994e-07	4.12133e-08	7.43233e-07	1.12927e-07	1.66941e-07	2.386e-09	4.0854e-09	3.09222e-09	8.34504e-09	2.90217e-09	2.36459e-08	1.41446e-09	3.19909e-08	4.31663e-09	3.90569e-09	4.79471e-11	0.0001		3.90671	0.940914	0.59566	0.104925	0.0765015	0.00335492	0.00185624		0.30706	0.0355269	0.0322804	0.0111823	0.0303128
3.92223	13.9222	0.00199296	0.00199868	9.54501e-05	8.4223e-07	5.55058e-07	1.6176e-06	4.15629e-07	4.66861e-08	1.14695e-08	1.66429e-06	4.27098e-07	3.49521e-06	1.40804e-07	8.93242e-08	7.11818e-08	1.76072e-07	7.19896e-08	5.67511e-07	4.15707e-08	7.43583e-07	1.1356e-07	1.67381e-07	2.41797e-09	4.08287e-09	3.09598e-09	8.33825e-09	2.91451e-09	2.36737e-08	1.42731e-09	3.20119e-08	4.34182e-09	3.9167e-09	4.86055e-11	0.0001		3.92221	0.991554	0.628161	0.103763	0.0759561	0.00315863	0.00244217		0.310013	0.0316486	0.0361387	0.00769718	0.0302096
3.93772	13.9377	0.00199295	0.00199868	9.54474e-05	8.4167e-07	5.55957e-07	1.61682e-06	4.17682e-07	4.66638e-08	1.1529e-08	1.66348e-06	4.29211e-07	3.501e-06	1.42225e-07	8.92729e-08	7.12556e-08	1.75906e-07	7.22642e-08	5.68026e-07	4.19288e-08	7.43931e-07	1.14193e-07	1.6782e-07	2.45016e-09	4.08036e-09	3.0997e-09	8.33147e-09	2.92679e-09	2.37014e-08	1.44019e-09	3.20329e-08	4.36698e-09	3.9277e-09	4.92687e-11	0.0001		3.93773	0.940839	0.601451	0.1018	0.0802294	0.00353857	0.00249744		0.311993	0.0345895	0.0306539	0.0097858	0.0297466
3.95324	13.9532	0.00199295	0.00199867	9.54448e-05	8.41113e-07	5.56852e-07	1.61603e-06	4.19736e-07	4.66414e-08	1.15885e-08	1.66267e-06	4.31324e-07	3.50679e-06	1.43656e-07	8.9222e-08	7.13289e-08	1.75739e-07	7.25384e-08	5.6854e-07	4.22887e-08	7.4428e-07	1.14827e-07	1.68261e-07	2.48269e-09	4.07787e-09	3.1034e-09	8.3247e-09	2.93907e-09	2.37292e-08	1.45315e-09	3.20539e-08	4.39221e-09	3.93873e-09	4.9939e-11	0.0001		3.95323	0.920671	0.626727	0.105995	0.0758048	0.00348062	0.00269868		0.3257	0.0386841	0.0358648	0.00898094	0.029158
3.96873	13.9687	0.00199294	0.00199867	9.54421e-05	8.4056e-07	5.5774e-07	1.61525e-06	4.21784e-07	4.66191e-08	1.16478e-08	1.66187e-06	4.33432e-07	3.51257e-06	1.45092e-07	8.91715e-08	7.14015e-08	1.75574e-07	7.28112e-08	5.69053e-07	4.26491e-08	7.44626e-07	1.1546e-07	1.68701e-07	2.51543e-09	4.0754e-09	3.10706e-09	8.31795e-09	2.95129e-09	2.37568e-08	1.46613e-09	3.20748e-08	4.41741e-09	3.94976e-09	5.06141e-11	0.0001		3.96874	0.956128	0.612211	0.109465	0.0847463	0.00432106	0.00194721		0.318092	0.0356487	0.0302319	0.00781421	0.0322618
3.98424	13.9842	0.00199294	0.00199866	9.54394e-05	8.40009e-07	5.58625e-07	1.61446e-06	4.23834e-07	4.65966e-08	1.17072e-08	1.66106e-06	4.35541e-07	3.51835e-06	1.46538e-07	8.91213e-08	7.14737e-08	1.75408e-07	7.30836e-08	5.69565e-07	4.30114e-08	7.44973e-07	1.16095e-07	1.69143e-07	2.54852e-09	4.07294e-09	3.11071e-09	8.31121e-09	2.9635e-09	2.37845e-08	1.47918e-09	3.20957e-08	4.44268e-09	3.96081e-09	5.12966e-11	0.0001		3.98424	0.93427	0.591317	0.0968377	0.075091	0.00353815	0.00185499		0.311834	0.0353177	0.0322075	0.00713829	0.0257141
3.99974	13.9997	0.00199293	0.00199866	9.54367e-05	8.39462e-07	5.59503e-07	1.61368e-06	4.25879e-07	4.65742e-08	1.17665e-08	1.66025e-06	4.37645e-07	3.52413e-06	1.47989e-07	8.90715e-08	7.15451e-08	1.75243e-07	7.33547e-08	5.70075e-07	4.33745e-08	7.45318e-07	1.16729e-07	1.69584e-07	2.58185e-09	4.0705e-09	3.11432e-09	8.30448e-09	2.97567e-09	2.38121e-08	1.49227e-09	3.21166e-08	4.46794e-09	3.97187e-09	5.19843e-11	0.0001		3.99973	0.960334	0.626921	0.101704	0.0764909	0.00215213	0.00293333		0.307192	0.0346051	0.0309574	0.00659362	0.0303115
4.01525	14.0152	0.00199293	0.00199865	9.5434e-05	8.38917e-07	5.60377e-07	1.61289e-06	4.27924e-07	4.65518e-08	1.18257e-08	1.65944e-06	4.39749e-07	3.52991e-06	1.49449e-07	8.90221e-08	7.16161e-08	1.75079e-07	7.36252e-08	5.70584e-07	4.37391e-08	7.45663e-07	1.17364e-07	1.70026e-07	2.61549e-09	4.06808e-09	3.11791e-09	8.29776e-09	2.98782e-09	2.38396e-08	1.50542e-09	3.21374e-08	4.49325e-09	3.98295e-09	5.26787e-11	0.0001		4.01524	0.925219	0.607769	0.102203	0.0777227	0.00233523	0.00234947		0.299538	0.0377011	0.0361973	0.0106801	0.0302223
4.03076	14.0308	0.00199292	0.00199865	9.54314e-05	8.38376e-07	5.61245e-07	1.6121e-06	4.29966e-07	4.65293e-08	1.18849e-08	1.65863e-06	4.41851e-07	3.53568e-06	1.50916e-07	8.8973e-08	7.16864e-08	1.74915e-07	7.38947e-08	5.71092e-07	4.41048e-08	7.46007e-07	1.18e-07	1.70468e-07	2.6494e-09	4.06567e-09	3.12147e-09	8.29106e-09	2.99994e-09	2.38672e-08	1.51862e-09	3.21582e-08	4.51857e-09	3.99404e-09	5.33791e-11	0.0001		4.03075	0.968075	0.620807	0.110442	0.0781957	0.00443316	0.00166106		0.323624	0.0338444	0.032028	0.0103584	0.0315255
4.04625	14.0463	0.00199292	0.00199864	9.54287e-05	8.37839e-07	5.62108e-07	1.61131e-06	4.32004e-07	4.65068e-08	1.1944e-08	1.65782e-06	4.43948e-07	3.54145e-06	1.5239e-07	8.89244e-08	7.17562e-08	1.74752e-07	7.41631e-08	5.71598e-07	4.44714e-08	7.4635e-07	1.18634e-07	1.70911e-07	2.68357e-09	4.06329e-09	3.125e-09	8.28437e-09	3.01202e-09	2.38946e-08	1.53186e-09	3.2179e-08	4.54388e-09	4.00514e-09	5.40849e-11	0.0001		4.04625	0.902104	0.6059	0.102366	0.0783495	0.00359601	0.00250914		0.312098	0.0332851	0.0304508	0.0103262	0.026984
4.06176	14.0618	0.00199291	0.00199864	9.54261e-05	8.37304e-07	5.62966e-07	1.61052e-06	4.34042e-07	4.64843e-08	1.20031e-08	1.65701e-06	4.46045e-07	3.54722e-06	1.53872e-07	8.88761e-08	7.18254e-08	1.74589e-07	7.44308e-08	5.72103e-07	4.48395e-08	7.46692e-07	1.1927e-07	1.71354e-07	2.71806e-09	4.06091e-09	3.12851e-09	8.27769e-09	3.02408e-09	2.3922e-08	1.54516e-09	3.21997e-08	4.56924e-09	4.01626e-09	5.47978e-11	0.0001		4.06174	0.913197	0.622799	0.106491	0.0756415	0.00400745	0.00290494		0.338896	0.0321964	0.0281523	0.0073534	0.030309
4.07725	14.0773	0.00199291	0.00199863	9.54234e-05	8.36773e-07	5.63818e-07	1.60974e-06	4.36075e-07	4.64618e-08	1.2062e-08	1.6562e-06	4.48137e-07	3.55298e-06	1.55359e-07	8.88283e-08	7.1894e-08	1.74427e-07	7.46973e-08	5.72607e-07	4.52083e-08	7.47033e-07	1.19906e-07	1.71797e-07	2.75279e-09	4.05856e-09	3.13199e-09	8.27104e-09	3.03609e-09	2.39494e-08	1.5585e-09	3.22204e-08	4.59459e-09	4.02737e-09	5.55158e-11	0.0001		4.07726	0.921104	0.621651	0.0995191	0.0778027	0.00497219	0.00192453		0.304911	0.038184	0.0269415	0.00861582	0.0337256
4.09275	14.0927	0.0019929	0.00199863	9.54208e-05	8.36245e-07	5.64666e-07	1.60895e-06	4.38106e-07	4.64392e-08	1.21209e-08	1.65539e-06	4.50227e-07	3.55874e-06	1.56855e-07	8.87807e-08	7.1962e-08	1.74265e-07	7.4963e-08	5.73109e-07	4.55785e-08	7.47374e-07	1.20541e-07	1.72241e-07	2.78782e-09	4.05623e-09	3.13545e-09	8.26439e-09	3.04807e-09	2.39767e-08	1.57189e-09	3.22411e-08	4.61996e-09	4.03851e-09	5.62404e-11	0.0001		4.09275	0.88092	0.602645	0.104933	0.0772596	0.00237021	0.00264486		0.315723	0.0343399	0.0331059	0.00898753	0.0279718
4.10826	14.1083	0.0019929	0.00199862	9.54181e-05	8.35719e-07	5.65509e-07	1.60816e-06	4.40137e-07	4.64166e-08	1.21798e-08	1.65457e-06	4.52317e-07	3.56451e-06	1.58359e-07	8.87335e-08	7.20296e-08	1.74104e-07	7.5228e-08	5.73611e-07	4.59501e-08	7.47714e-07	1.21178e-07	1.72685e-07	2.82317e-09	4.05391e-09	3.13888e-09	8.25775e-09	3.06004e-09	2.4004e-08	1.58534e-09	3.22618e-08	4.64538e-09	4.04967e-09	5.69719e-11	0.0001		4.10826	0.954637	0.640312	0.109554	0.0800725	0.00444638	0.00299567		0.306594	0.035079	0.0310893	0.00983209	0.0283981
4.12377	14.1238	0.00199289	0.00199861	9.54155e-05	8.35197e-07	5.66348e-07	1.60737e-06	4.42166e-07	4.6394e-08	1.22386e-08	1.65376e-06	4.54404e-07	3.57027e-06	1.5987e-07	8.86867e-08	7.20966e-08	1.73943e-07	7.54921e-08	5.74111e-07	4.63228e-08	7.48054e-07	1.21815e-07	1.7313e-07	2.85881e-09	4.0516e-09	3.14228e-09	8.25113e-09	3.07198e-09	2.40313e-08	1.59884e-09	3.22824e-08	4.67082e-09	4.06083e-09	5.77096e-11	0.0001		4.12375	0.921491	0.611348	0.0961068	0.074349	0.0032021	0.00279157		0.325743	0.0391023	0.0311441	0.00896284	0.0290763
4.13926	14.1393	0.00199289	0.00199861	9.54129e-05	8.34678e-07	5.6718e-07	1.60658e-06	4.44189e-07	4.63714e-08	1.22973e-08	1.65295e-06	4.56487e-07	3.57602e-06	1.61387e-07	8.86402e-08	7.2163e-08	1.73782e-07	7.57549e-08	5.7461e-07	4.66963e-08	7.48392e-07	1.22451e-07	1.73575e-07	2.89469e-09	4.04932e-09	3.14566e-09	8.24452e-09	3.08386e-09	2.40584e-08	1.61238e-09	3.2303e-08	4.69624e-09	4.072e-09	5.84527e-11	0.0001		4.13926	0.922526	0.608699	0.102233	0.0735528	0.00404972	0.00298478		0.320948	0.0356818	0.0289372	0.0109785	0.0294634
4.15477	14.1548	0.00199288	0.0019986	9.54102e-05	8.34162e-07	5.68008e-07	1.60579e-06	4.46212e-07	4.63488e-08	1.2356e-08	1.65214e-06	4.58568e-07	3.58177e-06	1.62912e-07	8.85941e-08	7.22289e-08	1.73622e-07	7.60171e-08	5.75107e-07	4.70712e-08	7.4873e-07	1.23088e-07	1.7402e-07	2.93089e-09	4.04704e-09	3.14902e-09	8.23793e-09	3.09573e-09	2.40856e-08	1.62597e-09	3.23235e-08	4.7217e-09	4.08319e-09	5.92026e-11	0.0001		4.15476	0.919092	0.631448	0.0974457	0.0789131	0.00363459	0.00220243		0.309497	0.0308912	0.0274255	0.00992393	0.0289017
4.17027	14.1703	0.00199287	0.0019986	9.54076e-05	8.33649e-07	5.68831e-07	1.605e-06	4.48232e-07	4.63262e-08	1.24146e-08	1.65132e-06	4.60646e-07	3.58751e-06	1.64444e-07	8.85483e-08	7.22943e-08	1.73463e-07	7.62782e-08	5.75603e-07	4.74471e-08	7.49066e-07	1.23725e-07	1.74466e-07	2.96737e-09	4.04479e-09	3.15234e-09	8.23135e-09	3.10756e-09	2.41127e-08	1.63961e-09	3.23441e-08	4.74717e-09	4.09439e-09	5.99586e-11	0.0001		4.17026	0.921334	0.6166	0.0945289	0.0803548	0.00369216	0.0019894		0.308958	0.0411454	0.0288025	0.0110608	0.0239543
4.18577	14.1858	0.00199287	0.00199859	9.5405e-05	8.33139e-07	5.6965e-07	1.6042e-06	4.50249e-07	4.63036e-08	1.24732e-08	1.65051e-06	4.62722e-07	3.59326e-06	1.65984e-07	8.85029e-08	7.23591e-08	1.73304e-07	7.65385e-08	5.76098e-07	4.78242e-08	7.49403e-07	1.24363e-07	1.74912e-07	3.00414e-09	4.04255e-09	3.15565e-09	8.22478e-09	3.11937e-09	2.41398e-08	1.6533e-09	3.23646e-08	4.77267e-09	4.10561e-09	6.07212e-11	0.0001		4.18577	0.931052	0.635368	0.0990756	0.0843463	0.00287372	0.00316395		0.314203	0.0391617	0.0290154	0.00906074	0.0265857
4.20128	14.2013	0.00199286	0.00199859	9.54024e-05	8.32632e-07	5.70463e-07	1.60341e-06	4.52265e-07	4.62809e-08	1.25317e-08	1.64969e-06	4.64796e-07	3.599e-06	1.67531e-07	8.84578e-08	7.24234e-08	1.73146e-07	7.6798e-08	5.76592e-07	4.82025e-08	7.49738e-07	1.25e-07	1.75359e-07	3.04122e-09	4.04033e-09	3.15893e-09	8.21823e-09	3.13114e-09	2.41668e-08	1.66704e-09	3.2385e-08	4.79818e-09	4.11684e-09	6.14903e-11	0.0001		4.20127	0.903245	0.599173	0.0930732	0.080281	0.0025824	0.00225301		0.308671	0.0426544	0.0355647	0.0100137	0.0226977
4.21679	14.2168	0.00199286	0.00199858	9.53998e-05	8.32127e-07	5.71273e-07	1.60262e-06	4.54279e-07	4.62582e-08	1.25901e-08	1.64888e-06	4.66869e-07	3.60475e-06	1.69087e-07	8.8413e-08	7.24873e-08	1.72988e-07	7.70567e-08	5.77085e-07	4.85821e-08	7.50073e-07	1.25639e-07	1.75806e-07	3.07862e-09	4.03812e-09	3.16219e-09	8.21168e-09	3.14289e-09	2.41938e-08	1.68084e-09	3.24055e-08	4.82373e-09	4.12809e-09	6.22662e-11	0.0001		4.21678	0.924669	0.632483	0.0972756	0.0849947	0.0036478	0.00329977		0.3324	0.0338339	0.0323481	0.0109872	0.0275434
4.23229	14.2323	0.00199285	0.00199858	9.53972e-05	8.31626e-07	5.72077e-07	1.60183e-06	4.56287e-07	4.62355e-08	1.26484e-08	1.64806e-06	4.68936e-07	3.61048e-06	1.70647e-07	8.83686e-08	7.25505e-08	1.72831e-07	7.73141e-08	5.77576e-07	4.89624e-08	7.50407e-07	1.26277e-07	1.76253e-07	3.11626e-09	4.03592e-09	3.16542e-09	8.20516e-09	3.1546e-09	2.42207e-08	1.69467e-09	3.24259e-08	4.84927e-09	4.13933e-09	6.30476e-11	0.0001		4.23228	0.945318	0.620259	0.0975329	0.0832242	0.00399486	0.00186267		0.319201	0.034156	0.0334401	0.00786743	0.0287072
4.24778	14.2478	0.00199285	0.00199857	9.53946e-05	8.31128e-07	5.72876e-07	1.60104e-06	4.58294e-07	4.62129e-08	1.27067e-08	1.64725e-06	4.71e-07	3.61621e-06	1.72215e-07	8.83246e-08	7.26133e-08	1.72674e-07	7.75706e-08	5.78066e-07	4.93438e-08	7.5074e-07	1.26914e-07	1.76701e-07	3.15419e-09	4.03375e-09	3.16863e-09	8.19865e-09	3.16627e-09	2.42476e-08	1.70855e-09	3.24463e-08	4.87481e-09	4.15059e-09	6.38354e-11	0.0001		4.24779	0.977709	0.65373	0.108763	0.0838512	0.00378178	0.00381251		0.311254	0.0398949	0.0332686	0.0105235	0.0272162
4.26329	14.2633	0.00199284	0.00199857	9.5392e-05	8.30632e-07	5.7367e-07	1.60024e-06	4.60299e-07	4.61902e-08	1.27649e-08	1.64643e-06	4.73064e-07	3.62195e-06	1.73791e-07	8.82808e-08	7.26756e-08	1.72517e-07	7.78264e-08	5.78555e-07	4.97264e-08	7.51072e-07	1.27553e-07	1.77149e-07	3.19244e-09	4.03159e-09	3.17181e-09	8.19216e-09	3.17791e-09	2.42745e-08	1.72248e-09	3.24666e-08	4.90039e-09	4.16187e-09	6.46301e-11	0.0001		4.26328	0.904061	0.623434	0.105655	0.0787001	0.00320768	0.00188079		0.314417	0.0436384	0.0275718	0.00999882	0.0308724
4.27879	14.2788	0.00199284	0.00199856	9.53895e-05	8.30139e-07	5.7446e-07	1.59945e-06	4.62301e-07	4.61674e-08	1.2823e-08	1.64562e-06	4.75124e-07	3.62767e-06	1.75374e-07	8.82374e-08	7.27373e-08	1.72361e-07	7.80813e-08	5.79043e-07	5.01102e-08	7.51404e-07	1.28191e-07	1.77597e-07	3.23099e-09	4.02944e-09	3.17497e-09	8.18567e-09	3.18953e-09	2.43013e-08	1.73646e-09	3.2487e-08	4.92599e-09	4.17316e-09	6.54312e-11	0.0001		4.27879	0.894928	0.602992	0.101161	0.0767741	0.00444335	0.00217627		0.318586	0.0410295	0.0322435	0.00968196	0.0355131
4.2943	14.2943	0.00199283	0.00199856	9.53869e-05	8.29649e-07	5.75246e-07	1.59866e-06	4.64301e-07	4.61447e-08	1.28811e-08	1.6448e-06	4.77182e-07	3.6334e-06	1.76965e-07	8.81943e-08	7.27986e-08	1.72206e-07	7.83353e-08	5.79529e-07	5.04952e-08	7.51735e-07	1.2883e-07	1.78046e-07	3.26984e-09	4.02731e-09	3.17811e-09	8.1792e-09	3.20112e-09	2.43281e-08	1.75049e-09	3.25073e-08	4.95161e-09	4.18447e-09	6.62391e-11	0.0001		4.29428	0.919344	0.612917	0.0980779	0.0804863	0.00373669	0.00287647		0.312113	0.0382347	0.0367208	0.0101736	0.0287129
4.3098	14.3098	0.00199283	0.00199855	9.53843e-05	8.29162e-07	5.76027e-07	1.59787e-06	4.66298e-07	4.6122e-08	1.29391e-08	1.64399e-06	4.79237e-07	3.63913e-06	1.78563e-07	8.81515e-08	7.28594e-08	1.72051e-07	7.85883e-08	5.80014e-07	5.08811e-08	7.52066e-07	1.29469e-07	1.78496e-07	3.30899e-09	4.02519e-09	3.18123e-09	8.17275e-09	3.21267e-09	2.43548e-08	1.76457e-09	3.25275e-08	4.97724e-09	4.19578e-09	6.70533e-11	0.0001		4.3098	0.952856	0.644536	0.0999496	0.0795502	0.00428582	0.00152405		0.30403	0.0389636	0.0346158	0.0102328	0.0247971
4.32529	14.3253	0.00199282	0.00199855	9.53818e-05	8.28678e-07	5.76803e-07	1.59707e-06	4.6829e-07	4.60993e-08	1.2997e-08	1.64317e-06	4.81287e-07	3.64484e-06	1.80167e-07	8.81091e-08	7.29197e-08	1.71897e-07	7.88402e-08	5.80498e-07	5.12678e-08	7.52395e-07	1.30108e-07	1.78945e-07	3.3484e-09	4.02309e-09	3.18432e-09	8.16631e-09	3.22418e-09	2.43815e-08	1.77868e-09	3.25478e-08	5.00286e-09	4.2071e-09	6.78733e-11	0.0001		4.3253	0.916473	0.629757	0.0985054	0.0774952	0.00342658	0.0019558		0.305159	0.0378846	0.0309068	0.0115858	0.0290067
4.34081	14.3408	0.00199282	0.00199854	9.53792e-05	8.28196e-07	5.77575e-07	1.59628e-06	4.70284e-07	4.60765e-08	1.30548e-08	1.64236e-06	4.83338e-07	3.65056e-06	1.8178e-07	8.80669e-08	7.29796e-08	1.71743e-07	7.90917e-08	5.80981e-07	5.16562e-08	7.52724e-07	1.30748e-07	1.79395e-07	3.38817e-09	4.021e-09	3.18739e-09	8.15988e-09	3.23568e-09	2.44081e-08	1.79286e-09	3.2568e-08	5.02853e-09	4.21845e-09	6.87013e-11	0.0001		4.3408	0.905654	0.639236	0.108517	0.0786881	0.00264621	0.00158961		0.317149	0.0378075	0.0313519	0.0127344	0.0290575
4.35632	14.3563	0.00199281	0.00199854	9.53767e-05	8.27718e-07	5.78343e-07	1.59549e-06	4.72272e-07	4.60537e-08	1.31126e-08	1.64154e-06	4.85385e-07	3.65628e-06	1.83399e-07	8.8025e-08	7.30389e-08	1.7159e-07	7.9342e-08	5.81463e-07	5.20454e-08	7.53052e-07	1.31387e-07	1.79846e-07	3.42822e-09	4.01892e-09	3.19043e-09	8.15347e-09	3.24714e-09	2.44347e-08	1.80707e-09	3.25882e-08	5.05421e-09	4.2298e-09	6.95353e-11	0.0001		4.3563	0.948089	0.628358	0.0980777	0.074905	0.0045146	0.00187466		0.303594	0.040274	0.0324627	0.00711743	0.0296833
4.37182	14.3718	0.00199281	0.00199853	9.53741e-05	8.27242e-07	5.79105e-07	1.59469e-06	4.74258e-07	4.6031e-08	1.31703e-08	1.64072e-06	4.87428e-07	3.66199e-06	1.85025e-07	8.79835e-08	7.30978e-08	1.71437e-07	7.95913e-08	5.81943e-07	5.24355e-08	7.5338e-07	1.32027e-07	1.80296e-07	3.46856e-09	4.01687e-09	3.19346e-09	8.14708e-09	3.25856e-09	2.44613e-08	1.82133e-09	3.26083e-08	5.07989e-09	4.24117e-09	7.03756e-11	0.0001		4.3718	0.871204	0.584092	0.097177	0.0818754	0.0037943	0.00136965		0.321312	0.036722	0.0271321	0.0095746	0.0275099
4.38731	14.3873	0.0019928	0.00199853	9.53716e-05	8.26769e-07	5.79863e-07	1.5939e-06	4.7624e-07	4.60082e-08	1.32279e-08	1.63991e-06	4.89468e-07	3.6677e-06	1.86658e-07	8.79423e-08	7.31561e-08	1.71284e-07	7.98397e-08	5.82422e-07	5.28265e-08	7.53706e-07	1.32666e-07	1.80747e-07	3.50918e-09	4.01482e-09	3.19646e-09	8.1407e-09	3.26995e-09	2.44878e-08	1.83563e-09	3.26285e-08	5.10558e-09	4.25254e-09	7.12222e-11	0.0001		4.38731	0.903545	0.632398	0.0962707	0.080219	0.004003	0.00222555		0.313284	0.0363222	0.0342533	0.0101565	0.0278825
4.40282	14.4028	0.0019928	0.00199852	9.5369e-05	8.26298e-07	5.80617e-07	1.59311e-06	4.78221e-07	4.59855e-08	1.32855e-08	1.63909e-06	4.91507e-07	3.67341e-06	1.88299e-07	8.79014e-08	7.32141e-08	1.71132e-07	8.00874e-08	5.829e-07	5.3219e-08	7.54033e-07	1.33306e-07	1.81199e-07	3.55015e-09	4.01279e-09	3.19944e-09	8.13433e-09	3.28131e-09	2.45143e-08	1.85e-09	3.26486e-08	5.13131e-09	4.26393e-09	7.20765e-11	0.0001		4.40282	0.915346	0.631787	0.0999274	0.077272	0.00292619	0.00168969		0.317443	0.0395554	0.0313845	0.00959421	0.0266946
4.41831	14.4183	0.00199279	0.00199852	9.53665e-05	8.25831e-07	5.81366e-07	1.59232e-06	4.80197e-07	4.59627e-08	1.33429e-08	1.63828e-06	4.9354e-07	3.6791e-06	1.89945e-07	8.78608e-08	7.32715e-08	1.70981e-07	8.03338e-08	5.83376e-07	5.36118e-08	7.54358e-07	1.33946e-07	1.8165e-07	3.59136e-09	4.01078e-09	3.2024e-09	8.12798e-09	3.29263e-09	2.45407e-08	1.86438e-09	3.26686e-08	5.15701e-09	4.27532e-09	7.29359e-11	0.0001		4.41831	0.927137	0.654089	0.0971844	0.0827902	0.00344114	0.0013622		0.310301	0.0376051	0.0304418	0.00993896	0.0243839
4.43383	14.4338	0.00199279	0.00199851	9.5364e-05	8.25365e-07	5.82112e-07	1.59152e-06	4.82173e-07	4.59399e-08	1.34003e-08	1.63746e-06	4.95574e-07	3.68481e-06	1.91602e-07	8.78204e-08	7.33286e-08	1.7083e-07	8.05798e-08	5.83852e-07	5.40066e-08	7.54683e-07	1.34586e-07	1.82103e-07	3.63296e-09	4.00877e-09	3.20534e-09	8.12164e-09	3.30394e-09	2.45671e-08	1.87884e-09	3.26887e-08	5.18278e-09	4.28675e-09	7.38039e-11	0.0001		4.43381	0.953488	0.650527	0.101661	0.0833704	0.00451539	0.00211171		0.3213	0.0412899	0.0390307	0.0127449	0.0305561
4.44933	14.4493	0.00199278	0.00199851	9.53615e-05	8.24903e-07	5.82853e-07	1.59073e-06	4.84145e-07	4.59171e-08	1.34576e-08	1.63665e-06	4.97602e-07	3.69051e-06	1.93263e-07	8.77804e-08	7.33851e-08	1.7068e-07	8.08246e-08	5.84327e-07	5.44018e-08	7.55006e-07	1.35226e-07	1.82555e-07	3.67481e-09	4.00678e-09	3.20825e-09	8.11532e-09	3.3152e-09	2.45934e-08	1.89333e-09	3.27087e-08	5.20853e-09	4.29817e-09	7.46775e-11	0.0001		4.44933	0.941934	0.651326	0.101866	0.0788697	0.00281107	0.00264864		0.319741	0.0402672	0.0311848	0.00914298	0.0277645
4.46482	14.4648	0.00199278	0.0019985	9.5359e-05	8.24444e-07	5.83589e-07	1.58994e-06	4.86112e-07	4.58944e-08	1.35148e-08	1.63583e-06	4.99627e-07	3.6962e-06	1.94931e-07	8.77407e-08	7.34412e-08	1.7053e-07	8.10684e-08	5.84799e-07	5.47979e-08	7.55329e-07	1.35866e-07	1.83008e-07	3.71695e-09	4.00481e-09	3.21114e-09	8.10902e-09	3.32642e-09	2.46197e-08	1.90786e-09	3.27287e-08	5.23428e-09	4.3096e-09	7.55573e-11	0.0001		4.46483	0.915384	0.632923	0.0990309	0.0806303	0.00420075	0.00275306		0.299744	0.0418724	0.0317733	0.00902475	0.0273299
4.48033	14.4803	0.00199277	0.0019985	9.53564e-05	8.23986e-07	5.84322e-07	1.58914e-06	4.8808e-07	4.58716e-08	1.35721e-08	1.63501e-06	5.01652e-07	3.70189e-06	1.96609e-07	8.77012e-08	7.34969e-08	1.70381e-07	8.13117e-08	5.85272e-07	5.51957e-08	7.55652e-07	1.36507e-07	1.83462e-07	3.75947e-09	4.00285e-09	3.21402e-09	8.10272e-09	3.33763e-09	2.4646e-08	1.92245e-09	3.27487e-08	5.26009e-09	4.32106e-09	7.64455e-11	0.0001		4.48032	0.909781	0.612827	0.098245	0.0860246	0.00511446	0.0023479		0.314771	0.0466081	0.032888	0.00763209	0.0259514
4.49582	14.4958	0.00199277	0.00199849	9.53539e-05	8.23532e-07	5.85049e-07	1.58835e-06	4.90042e-07	4.58488e-08	1.36291e-08	1.6342e-06	5.03671e-07	3.70758e-06	1.98291e-07	8.76621e-08	7.35521e-08	1.70232e-07	8.15537e-08	5.85742e-07	5.55938e-08	7.55974e-07	1.37147e-07	1.83915e-07	3.80221e-09	4.0009e-09	3.21687e-09	8.09645e-09	3.34879e-09	2.46722e-08	1.93707e-09	3.27686e-08	5.28586e-09	4.33251e-09	7.73388e-11	0.0001		4.49582	0.924591	0.646019	0.105613	0.0832547	0.00275927	0.00156997		0.319956	0.0550001	0.0331765	0.00854896	0.0328905
4.51133	14.5113	0.00199276	0.00199848	9.53514e-05	8.2308e-07	5.85773e-07	1.58756e-06	4.92002e-07	4.5826e-08	1.36861e-08	1.63338e-06	5.05688e-07	3.71326e-06	1.99981e-07	8.76233e-08	7.36069e-08	1.70084e-07	8.1795e-08	5.86212e-07	5.59933e-08	7.56295e-07	1.37788e-07	1.84369e-07	3.84531e-09	3.99897e-09	3.2197e-09	8.09018e-09	3.35993e-09	2.46984e-08	1.95175e-09	3.27886e-08	5.31168e-09	4.34399e-09	7.82399e-11	0.0001		4.51132	0.927476	0.630545	0.0953434	0.0829629	0.00378793	0.000962656		0.30898	0.0438624	0.0331555	0.0101099	0.0281324
4.52685	14.5268	0.00199276	0.00199848	9.53489e-05	8.2263e-07	5.86493e-07	1.58676e-06	4.93962e-07	4.58032e-08	1.37431e-08	1.63257e-06	5.07705e-07	3.71895e-06	2.0168e-07	8.75846e-08	7.36613e-08	1.69936e-07	8.20356e-08	5.86681e-07	5.63941e-08	7.56616e-07	1.3843e-07	1.84824e-07	3.88876e-09	3.99704e-09	3.22252e-09	8.08393e-09	3.37105e-09	2.47245e-08	1.96648e-09	3.28085e-08	5.33753e-09	4.35549e-09	7.91486e-11	0.0001		4.52684	0.899654	0.622744	0.101859	0.0819192	0.00313254	0.00144695		0.30913	0.0467056	0.0334811	0.0118889	0.0290459
4.54233	14.5423	0.00199275	0.00199847	9.53465e-05	8.22184e-07	5.87208e-07	1.58597e-06	4.95914e-07	4.57804e-08	1.37998e-08	1.63175e-06	5.09713e-07	3.72463e-06	2.03383e-07	8.75464e-08	7.37152e-08	1.69788e-07	8.22747e-08	5.87148e-07	5.6795e-08	7.56936e-07	1.3907e-07	1.85278e-07	3.93242e-09	3.99514e-09	3.2253e-09	8.07771e-09	3.3821e-09	2.47506e-08	1.98123e-09	3.28283e-08	5.36333e-09	4.36697e-09	8.0062e-11	0.0001		4.54233	0.94491	0.688066	0.111098	0.0858485	0.00217714	0.0046792		0.312485	0.0395513	0.0275005	0.0103862	0.0269297
4.55783	14.5578	0.00199275	0.00199847	9.5344e-05	8.2174e-07	5.87919e-07	1.58518e-06	4.97865e-07	4.57576e-08	1.38566e-08	1.63094e-06	5.11721e-07	3.7303e-06	2.05094e-07	8.75084e-08	7.37687e-08	1.69642e-07	8.25133e-08	5.87614e-07	5.71973e-08	7.57255e-07	1.39711e-07	1.85733e-07	3.97644e-09	3.99324e-09	3.22807e-09	8.07149e-09	3.39314e-09	2.47767e-08	1.99603e-09	3.28481e-08	5.38917e-09	4.37848e-09	8.09833e-11	0.0001		4.55783	0.903313	0.629155	0.0999007	0.082807	0.003363	0.00144244		0.319422	0.0416631	0.0305858	0.00967042	0.0311952
4.57334	14.5733	0.00199274	0.00199846	9.53415e-05	8.21298e-07	5.88627e-07	1.58439e-06	4.99813e-07	4.57349e-08	1.39133e-08	1.63012e-06	5.13727e-07	3.73598e-06	2.06813e-07	8.74706e-08	7.38218e-08	1.69495e-07	8.2751e-08	5.88079e-07	5.76007e-08	7.57574e-07	1.40352e-07	1.86189e-07	4.02078e-09	3.99136e-09	3.23082e-09	8.06529e-09	3.40415e-09	2.48027e-08	2.01089e-09	3.2868e-08	5.41504e-09	4.39001e-09	8.19117e-11	0.0001		4.57334	0.917675	0.656183	0.103536	0.0776039	0.00258416	0.00292033		0.312107	0.0451193	0.0297426	0.00931376	0.0270176
4.58886	14.5889	0.00199273	0.00199846	9.5339e-05	8.20858e-07	5.8933e-07	1.58359e-06	5.01761e-07	4.5712e-08	1.39699e-08	1.62931e-06	5.15731e-07	3.74166e-06	2.0854e-07	8.74331e-08	7.38745e-08	1.69349e-07	8.2988e-08	5.88543e-07	5.80055e-08	7.57892e-07	1.40994e-07	1.86645e-07	4.06547e-09	3.98949e-09	3.23356e-09	8.05909e-09	3.41514e-09	2.48287e-08	2.0258e-09	3.28878e-08	5.44094e-09	4.40155e-09	8.2848e-11	0.0001		4.58884	0.899017	0.630801	0.10101	0.0746868	0.00502037	0.00190314		0.333007	0.0478604	0.0309735	0.0105644	0.0292841
4.60435	14.6044	0.00199273	0.00199845	9.53366e-05	8.20422e-07	5.90029e-07	1.5828e-06	5.03703e-07	4.56893e-08	1.40264e-08	1.62849e-06	5.17729e-07	3.74732e-06	2.10272e-07	8.73959e-08	7.39268e-08	1.69204e-07	8.32238e-08	5.89006e-07	5.84107e-08	7.58209e-07	1.41635e-07	1.87101e-07	4.11042e-09	3.98763e-09	3.23627e-09	8.05292e-09	3.42608e-09	2.48546e-08	2.04073e-09	3.29075e-08	5.46681e-09	4.4131e-09	8.37897e-11	0.0001		4.60434	0.907684	0.636524	0.0933272	0.0771895	0.00388514	0.00243686		0.327128	0.0468505	0.0311308	0.00852612	0.0365923
4.61986	14.6199	0.00199272	0.00199845	9.53341e-05	8.19987e-07	5.90724e-07	1.58201e-06	5.05642e-07	4.56665e-08	1.40829e-08	1.62768e-06	5.19725e-07	3.75299e-06	2.12012e-07	8.7359e-08	7.39786e-08	1.69059e-07	8.34588e-08	5.89467e-07	5.8817e-08	7.58526e-07	1.42276e-07	1.87558e-07	4.1557e-09	3.98579e-09	3.23896e-09	8.04677e-09	3.43699e-09	2.48805e-08	2.05572e-09	3.29273e-08	5.49271e-09	4.42466e-09	8.47389e-11	0.0001		4.61985	0.914505	0.636853	0.103808	0.0796146	0.00358613	0.0028762		0.316945	0.0426982	0.0352811	0.0103069	0.0259017
4.63536	14.6354	0.00199272	0.00199844	9.53316e-05	8.19556e-07	5.91415e-07	1.58122e-06	5.07579e-07	4.56437e-08	1.41392e-08	1.62686e-06	5.21718e-07	3.75866e-06	2.13758e-07	8.73223e-08	7.40301e-08	1.68915e-07	8.3693e-08	5.89928e-07	5.92243e-08	7.58842e-07	1.42917e-07	1.88015e-07	4.20129e-09	3.98395e-09	3.24163e-09	8.04062e-09	3.44787e-09	2.49064e-08	2.07075e-09	3.2947e-08	5.51862e-09	4.43623e-09	8.56951e-11	0.0001		4.63536	0.96152	0.659944	0.100467	0.0761956	0.00350638	0.00246507		0.317692	0.0468414	0.0378031	0.0125983	0.0313591
4.65085	14.6509	0.00199271	0.00199844	9.53292e-05	8.19127e-07	5.92102e-07	1.58043e-06	5.09511e-07	4.56209e-08	1.41954e-08	1.62605e-06	5.23706e-07	3.76431e-06	2.15511e-07	8.72859e-08	7.4081e-08	1.68771e-07	8.3926e-08	5.90386e-07	5.96322e-08	7.59157e-07	1.43558e-07	1.88472e-07	4.24716e-09	3.98214e-09	3.24428e-09	8.0345e-09	3.45871e-09	2.49321e-08	2.08581e-09	3.29667e-08	5.54452e-09	4.4478e-09	8.66574e-11	0.0001		4.65086	0.933803	0.65407	0.105155	0.0790952	0.00381157	0.00149661		0.314667	0.0423395	0.0280397	0.0102121	0.0298461
4.66636	14.6664	0.00199271	0.00199843	9.53267e-05	8.18699e-07	5.92785e-07	1.57964e-06	5.11442e-07	4.55982e-08	1.42517e-08	1.62524e-06	5.25693e-07	3.76997e-06	2.17272e-07	8.72498e-08	7.41317e-08	1.68627e-07	8.41585e-08	5.90845e-07	6.00415e-08	7.59472e-07	1.442e-07	1.88929e-07	4.29341e-09	3.98033e-09	3.24691e-09	8.02839e-09	3.46953e-09	2.49579e-08	2.10093e-09	3.29863e-08	5.57046e-09	4.4594e-09	8.76279e-11	0.0001		4.66635	0.890502	0.641559	0.0985851	0.0842682	0.00281961	0.00199689		0.320303	0.0423299	0.0279039	0.00710472	0.03041
4.68186	14.6819	0.0019927	0.00199843	9.53243e-05	8.18275e-07	5.93464e-07	1.57885e-06	5.13368e-07	4.55754e-08	1.43077e-08	1.62442e-06	5.27676e-07	3.77563e-06	2.19039e-07	8.72139e-08	7.41819e-08	1.68485e-07	8.43898e-08	5.91302e-07	6.04515e-08	7.59786e-07	1.44841e-07	1.89387e-07	4.33993e-09	3.97854e-09	3.24953e-09	8.0223e-09	3.48031e-09	2.49837e-08	2.11609e-09	3.30059e-08	5.59639e-09	4.47101e-09	8.86046e-11	0.0001		4.68186	0.890434	0.633542	0.096703	0.0840831	0.00225179	0.00201301		0.324216	0.0469153	0.0350223	0.0100095	0.028371
4.69737	14.6974	0.0019927	0.00199842	9.53219e-05	8.17853e-07	5.9414e-07	1.57806e-06	5.15293e-07	4.55526e-08	1.43638e-08	1.62361e-06	5.29657e-07	3.78128e-06	2.20814e-07	8.71782e-08	7.42318e-08	1.68342e-07	8.46205e-08	5.91758e-07	6.08627e-08	7.601e-07	1.45483e-07	1.89846e-07	4.38681e-09	3.97675e-09	3.25213e-09	8.01622e-09	3.49106e-09	2.50094e-08	2.13129e-09	3.30256e-08	5.62236e-09	4.48263e-09	8.95892e-11	0.0001		4.69736	0.92251	0.64507	0.107901	0.0805174	0.00418866	0.0029491		0.320362	0.0455911	0.0284802	0.0107927	0.0273163
4.71287	14.7129	0.00199269	0.00199842	9.53194e-05	8.17433e-07	5.94811e-07	1.57727e-06	5.17215e-07	4.55299e-08	1.44197e-08	1.6228e-06	5.31634e-07	3.78693e-06	2.22596e-07	8.71429e-08	7.42813e-08	1.682e-07	8.48503e-08	5.92212e-07	6.12748e-08	7.60413e-07	1.46125e-07	1.90305e-07	4.434e-09	3.97498e-09	3.2547e-09	8.01015e-09	3.50178e-09	2.5035e-08	2.14654e-09	3.30452e-08	5.64833e-09	4.49427e-09	9.05807e-11	0.0001		4.71287	0.910681	0.66334	0.101087	0.0790581	0.00269452	0.00210385		0.327297	0.0443332	0.0345258	0.012875	0.0271843
4.72837	14.7284	0.00199269	0.00199841	9.5317e-05	8.17016e-07	5.95479e-07	1.57648e-06	5.19132e-07	4.55071e-08	1.44755e-08	1.62198e-06	5.33607e-07	3.79258e-06	2.24383e-07	8.71078e-08	7.43303e-08	1.68059e-07	8.50789e-08	5.92666e-07	6.16874e-08	7.60725e-07	1.46766e-07	1.90763e-07	4.48147e-09	3.97322e-09	3.25726e-09	8.0041e-09	3.51247e-09	2.50606e-08	2.16182e-09	3.30647e-08	5.67429e-09	4.5059e-09	9.15785e-11	0.0001		4.72837	0.950942	0.704387	0.100207	0.0919623	0.00404817	0.00281475		0.309252	0.0470941	0.0306219	0.0113198	0.0258565
4.74387	14.7439	0.00199268	0.00199841	9.53146e-05	8.16601e-07	5.96142e-07	1.57569e-06	5.21046e-07	4.54844e-08	1.45313e-08	1.62117e-06	5.35577e-07	3.79822e-06	2.26178e-07	8.70729e-08	7.4379e-08	1.67918e-07	8.53068e-08	5.93118e-07	6.21012e-08	7.61036e-07	1.47408e-07	1.91223e-07	4.52928e-09	3.97148e-09	3.2598e-09	7.99807e-09	3.52312e-09	2.50862e-08	2.17715e-09	3.30842e-08	5.70027e-09	4.51756e-09	9.25838e-11	0.0001		4.74387	0.924972	0.658753	0.10152	0.0808179	0.00258812	0.00355833		0.306323	0.0447302	0.0333343	0.0110649	0.0277888
4.75937	14.7594	0.00199268	0.0019984	9.53122e-05	8.16188e-07	5.96802e-07	1.5749e-06	5.22958e-07	4.54616e-08	1.45869e-08	1.62036e-06	5.37545e-07	3.80386e-06	2.27981e-07	8.70383e-08	7.44273e-08	1.67778e-07	8.55339e-08	5.9357e-07	6.2516e-08	7.61347e-07	1.4805e-07	1.91683e-07	4.57742e-09	3.96974e-09	3.26232e-09	7.99205e-09	3.53374e-09	2.51117e-08	2.19253e-09	3.31038e-08	5.72627e-09	4.52923e-09	9.35965e-11	0.0001		4.75938	0.918814	0.642519	0.0973879	0.0817726	0.0039795	0.00229896		0.317319	0.0533673	0.0284179	0.0102256	0.033045
4.77489	14.7749	0.00199267	0.0019984	9.53098e-05	8.15777e-07	5.97459e-07	1.57411e-06	5.24868e-07	4.54389e-08	1.46425e-08	1.61955e-06	5.3951e-07	3.8095e-06	2.29791e-07	8.70039e-08	7.44753e-08	1.67638e-07	8.57603e-08	5.9402e-07	6.2932e-08	7.61658e-07	1.48692e-07	1.92143e-07	4.62592e-09	3.96802e-09	3.26483e-09	7.98605e-09	3.54434e-09	2.51372e-08	2.20795e-09	3.31233e-08	5.75229e-09	4.54091e-09	9.46169e-11	0.0001		4.77488	0.955458	0.678988	0.108747	0.0853186	0.0030153	0.00225515		0.308966	0.0473452	0.0326581	0.00978428	0.0248403
4.79039	14.7904	0.00199267	0.00199839	9.53074e-05	8.15369e-07	5.98111e-07	1.57332e-06	5.26773e-07	4.54162e-08	1.4698e-08	1.61874e-06	5.41471e-07	3.81514e-06	2.31607e-07	8.69697e-08	7.45229e-08	1.67498e-07	8.59856e-08	5.94469e-07	6.33486e-08	7.61968e-07	1.49334e-07	1.92603e-07	4.6747e-09	3.9663e-09	3.26731e-09	7.98006e-09	3.5549e-09	2.51627e-08	2.22341e-09	3.31427e-08	5.77831e-09	4.5526e-09	9.56439e-11	0.0001		4.79038	0.947467	0.671608	0.0898292	0.0851233	0.00392106	0.00138955		0.31508	0.0480056	0.0338911	0.0111225	0.0276716
4.80589	14.8059	0.00199266	0.00199839	9.5305e-05	8.14964e-07	5.9876e-07	1.57253e-06	5.28674e-07	4.53935e-08	1.47534e-08	1.61793e-06	5.43428e-07	3.82077e-06	2.33429e-07	8.69358e-08	7.457e-08	1.6736e-07	8.62099e-08	5.94917e-07	6.37658e-08	7.62277e-07	1.49976e-07	1.93064e-07	4.72378e-09	3.9646e-09	3.26978e-09	7.97409e-09	3.56542e-09	2.51881e-08	2.2389e-09	3.31622e-08	5.80432e-09	4.5643e-09	9.66775e-11	0.0001		4.80588	0.932673	0.679623	0.0992738	0.0772325	0.00425688	0.00312727		0.313043	0.0455756	0.0270769	0.0100592	0.0282147
4.82139	14.8214	0.00199266	0.00199838	9.53026e-05	8.1456e-07	5.99405e-07	1.57175e-06	5.30573e-07	4.53708e-08	1.48087e-08	1.61712e-06	5.45382e-07	3.8264e-06	2.35259e-07	8.69022e-08	7.46169e-08	1.67221e-07	8.64334e-08	5.95364e-07	6.41841e-08	7.62585e-07	1.50618e-07	1.93525e-07	4.77321e-09	3.96291e-09	3.27223e-09	7.96814e-09	3.57591e-09	2.52134e-08	2.25444e-09	3.31816e-08	5.83035e-09	4.57602e-09	9.77187e-11	0.0001		4.82139	0.894045	0.66026	0.101329	0.0832892	0.00353204	0.00245962		0.32626	0.0418407	0.0340443	0.00976059	0.029803
4.83689	14.8369	0.00199265	0.00199838	9.53002e-05	8.14159e-07	6.00046e-07	1.57096e-06	5.32469e-07	4.53481e-08	1.48639e-08	1.61631e-06	5.47332e-07	3.83202e-06	2.37095e-07	8.68688e-08	7.46633e-08	1.67083e-07	8.66561e-08	5.9581e-07	6.46033e-08	7.62893e-07	1.51259e-07	1.93987e-07	4.82295e-09	3.96124e-09	3.27466e-09	7.9622e-09	3.58637e-09	2.52388e-08	2.27002e-09	3.3201e-08	5.85639e-09	4.58774e-09	9.8767e-11	0.0001		4.83689	0.886785	0.639897	0.0933541	0.0813808	0.00274484	0.00268798		0.319102	0.0486512	0.0309051	0.0114228	0.0297048
4.8524	14.8524	0.00199265	0.00199837	9.52978e-05	8.1376e-07	6.00684e-07	1.57017e-06	5.34362e-07	4.53253e-08	1.49191e-08	1.6155e-06	5.49282e-07	3.83765e-06	2.3894e-07	8.68356e-08	7.47094e-08	1.66946e-07	8.6878e-08	5.96255e-07	6.50237e-08	7.63201e-07	1.51902e-07	1.94449e-07	4.87306e-09	3.95957e-09	3.27708e-09	7.95627e-09	3.59681e-09	2.52641e-08	2.28566e-09	3.32203e-08	5.88246e-09	4.59949e-09	9.98236e-11	0.0001		4.85239	0.902504	0.671578	0.103254	0.0851104	0.00344814	0.00207882		0.325615	0.0498523	0.0271348	0.011049	0.0323498
4.86789	14.8679	0.00199264	0.00199837	9.52954e-05	8.13363e-07	6.01317e-07	1.56939e-06	5.3625e-07	4.53027e-08	1.49741e-08	1.61469e-06	5.51224e-07	3.84327e-06	2.40789e-07	8.68027e-08	7.47552e-08	1.66809e-07	8.70988e-08	5.96698e-07	6.54444e-08	7.63507e-07	1.52543e-07	1.94911e-07	4.92343e-09	3.95791e-09	3.27948e-09	7.95037e-09	3.60719e-09	2.52893e-08	2.30131e-09	3.32397e-08	5.9085e-09	4.61123e-09	1.00886e-10	0.0001		4.8679	0.91243	0.659227	0.101713	0.0818517	0.00394149	0.00178486		0.320028	0.0481516	0.0301153	0.0108588	0.0286983
4.88341	14.8834	0.00199264	0.00199836	9.5293e-05	8.12968e-07	6.01948e-07	1.5686e-06	5.38138e-07	4.528e-08	1.50291e-08	1.61388e-06	5.53167e-07	3.84889e-06	2.42648e-07	8.67699e-08	7.48006e-08	1.66672e-07	8.73191e-08	5.97141e-07	6.58667e-08	7.63814e-07	1.53186e-07	1.95374e-07	4.97421e-09	3.95627e-09	3.28186e-09	7.94447e-09	3.61757e-09	2.53146e-08	2.31703e-09	3.3259e-08	5.9346e-09	4.623e-09	1.01957e-10	0.0001		4.8834	0.921666	0.66932	0.0964176	0.0829024	0.00299777	0.00230337		0.321188	0.0434049	0.0268178	0.0104906	0.0292784
4.89891	14.8989	0.00199263	0.00199835	9.52907e-05	8.12576e-07	6.02575e-07	1.56782e-06	5.4002e-07	4.52573e-08	1.50839e-08	1.61307e-06	5.55103e-07	3.85451e-06	2.44511e-07	8.67375e-08	7.48456e-08	1.66537e-07	8.75382e-08	5.97583e-07	6.62891e-08	7.64119e-07	1.53827e-07	1.95836e-07	5.02523e-09	3.95463e-09	3.28423e-09	7.93859e-09	3.62789e-09	2.53397e-08	2.33277e-09	3.32783e-08	5.96067e-09	4.63477e-09	1.03034e-10	0.0001		4.8989	0.914375	0.675876	0.0989748	0.0789668	0.00402366	0.00364981		0.328417	0.0536607	0.0304483	0.00953219	0.0311833
4.9144	14.9144	0.00199263	0.00199835	9.52883e-05	8.12186e-07	6.03198e-07	1.56703e-06	5.41898e-07	4.52347e-08	1.51387e-08	1.61227e-06	5.57037e-07	3.86012e-06	2.46381e-07	8.67052e-08	7.48903e-08	1.66401e-07	8.77564e-08	5.98023e-07	6.67126e-08	7.64424e-07	1.54469e-07	1.96299e-07	5.0766e-09	3.95301e-09	3.28657e-09	7.93273e-09	3.63819e-09	2.53648e-08	2.34855e-09	3.32976e-08	5.98675e-09	4.64655e-09	1.04119e-10	0.0001		4.9144	0.900976	0.657513	0.109457	0.0886796	0.00368943	0.00373269		0.324467	0.053176	0.033043	0.0112713	0.03301
4.92992	14.9299	0.00199262	0.00199834	9.52859e-05	8.11798e-07	6.03818e-07	1.56625e-06	5.43776e-07	4.52121e-08	1.51934e-08	1.61146e-06	5.58969e-07	3.86573e-06	2.4826e-07	8.66732e-08	7.49347e-08	1.66266e-07	8.79741e-08	5.98463e-07	6.71374e-08	7.64729e-07	1.55111e-07	1.96763e-07	5.12834e-09	3.9514e-09	3.28891e-09	7.92688e-09	3.64847e-09	2.539e-08	2.36439e-09	3.33168e-08	6.01286e-09	4.65835e-09	1.05212e-10	0.0001		4.9299	0.906254	0.657067	0.101024	0.0872135	0.00344515	0.00299065		0.313309	0.0480435	0.0315034	0.00869824	0.0262961
4.94541	14.9454	0.00199262	0.00199834	9.52836e-05	8.11413e-07	6.04433e-07	1.56546e-06	5.45648e-07	4.51894e-08	1.5248e-08	1.61065e-06	5.60896e-07	3.87133e-06	2.50143e-07	8.66414e-08	7.49787e-08	1.66132e-07	8.81906e-08	5.98901e-07	6.75624e-08	7.65032e-07	1.55753e-07	1.97227e-07	5.18036e-09	3.9498e-09	3.29122e-09	7.92106e-09	3.6587e-09	2.5415e-08	2.38025e-09	3.33361e-08	6.03895e-09	4.67016e-09	1.06311e-10	0.0001		4.94542	0.939135	0.666584	0.104515	0.0804186	0.00313169	0.00246166		0.325913	0.0516143	0.0299217	0.0100978	0.0268908
4.96092	14.9609	0.00199261	0.00199833	9.52812e-05	8.11029e-07	6.05047e-07	1.56468e-06	5.47519e-07	4.51668e-08	1.53025e-08	1.60985e-06	5.62821e-07	3.87694e-06	2.52035e-07	8.66098e-08	7.50224e-08	1.65998e-07	8.84065e-08	5.99338e-07	6.79888e-08	7.65336e-07	1.56395e-07	1.97691e-07	5.23276e-09	3.94821e-09	3.29352e-09	7.91524e-09	3.66891e-09	2.544e-08	2.39617e-09	3.33553e-08	6.06508e-09	4.68198e-09	1.07418e-10	0.0001		4.96092	0.946962	0.691681	0.0943421	0.0878044	0.00314701	0.00139743		0.320972	0.0536557	0.0274412	0.0124945	0.0311583
4.97641	14.9764	0.00199261	0.00199833	9.52789e-05	8.10647e-07	6.05655e-07	1.5639e-06	5.49383e-07	4.51442e-08	1.53569e-08	1.60904e-06	5.6474e-07	3.88254e-06	2.53932e-07	8.65784e-08	7.50657e-08	1.65864e-07	8.86212e-08	5.99774e-07	6.84155e-08	7.65638e-07	1.57037e-07	1.98155e-07	5.28541e-09	3.94663e-09	3.2958e-09	7.90945e-09	3.67907e-09	2.5465e-08	2.41211e-09	3.33744e-08	6.09118e-09	4.6938e-09	1.08532e-10	0.0001		4.97641	0.900102	0.673278	0.0986725	0.0799257	0.00417384	0.00203234		0.322007	0.0545539	0.0290372	0.00963327	0.0300736
4.99191	14.9919	0.0019926	0.00199832	9.52765e-05	8.10268e-07	6.06261e-07	1.56312e-06	5.51246e-07	4.51216e-08	1.54112e-08	1.60824e-06	5.66657e-07	3.88814e-06	2.55836e-07	8.65473e-08	7.51087e-08	1.65731e-07	8.88352e-08	6.00209e-07	6.88432e-08	7.6594e-07	1.57678e-07	1.9862e-07	5.33843e-09	3.94506e-09	3.29807e-09	7.90366e-09	3.68921e-09	2.54899e-08	2.42809e-09	3.33936e-08	6.1173e-09	4.70564e-09	1.09653e-10	0.0001		4.99191	0.930345	0.67383	0.100733	0.0801169	0.00220303	0.00285731		0.321126	0.0482684	0.0280526	0.010733	0.0293252
5.00743	15.0074	0.0019926	0.00199832	9.52742e-05	8.0989e-07	6.06864e-07	1.56233e-06	5.53107e-07	4.5099e-08	1.54654e-08	1.60743e-06	5.68573e-07	3.89374e-06	2.57749e-07	8.65163e-08	7.51514e-08	1.65599e-07	8.90487e-08	6.00643e-07	6.92723e-08	7.66242e-07	1.58321e-07	1.99086e-07	5.39185e-09	3.94349e-09	3.30032e-09	7.89789e-09	3.69933e-09	2.55149e-08	2.44414e-09	3.34127e-08	6.14347e-09	4.71751e-09	1.10784e-10	0.0001		5.00742	0.913868	0.648288	0.0999304	0.0842269	0.00268834	0.00267579		0.318339	0.0534455	0.0347127	0.0101274	0.0270818
5.02293	15.0229	0.00199259	0.00199831	9.52719e-05	8.09515e-07	6.07462e-07	1.56155e-06	5.54963e-07	4.50765e-08	1.55195e-08	1.60663e-06	5.70483e-07	3.89933e-06	2.59667e-07	8.64856e-08	7.51938e-08	1.65467e-07	8.9261e-08	6.01076e-07	6.97017e-08	7.66543e-07	1.58963e-07	1.99551e-07	5.44554e-09	3.94195e-09	3.30255e-09	7.89214e-09	3.7094e-09	2.55397e-08	2.4602e-09	3.34319e-08	6.16961e-09	4.72938e-09	1.1192e-10	0.0001		5.02292	0.92791	0.697786	0.0992638	0.0841071	0.0023048	0.0020037		0.316302	0.0474544	0.0280622	0.0121205	0.0280588
5.03843	15.0384	0.00199258	0.00199831	9.52696e-05	8.09142e-07	6.08058e-07	1.56077e-06	5.56816e-07	4.50539e-08	1.55736e-08	1.60583e-06	5.72389e-07	3.90492e-06	2.61591e-07	8.64551e-08	7.52358e-08	1.65335e-07	8.94725e-08	6.01508e-07	7.01319e-08	7.66843e-07	1.59604e-07	2.00017e-07	5.49956e-09	3.94041e-09	3.30477e-09	7.88641e-09	3.71945e-09	2.55645e-08	2.47631e-09	3.34509e-08	6.19576e-09	4.74125e-09	1.13064e-10	0.0001		5.03843	0.907154	0.664239	0.102167	0.078726	0.00258421	0.00311197		0.32211	0.0499504	0.033462	0.0112743	0.0316168
5.05393	15.0539	0.00199258	0.0019983	9.52672e-05	8.08771e-07	6.0865e-07	1.55999e-06	5.58665e-07	4.50314e-08	1.56275e-08	1.60503e-06	5.74292e-07	3.91051e-06	2.63522e-07	8.64248e-08	7.52775e-08	1.65204e-07	8.96831e-08	6.01939e-07	7.05629e-08	7.67143e-07	1.60246e-07	2.00483e-07	5.5539e-09	3.93888e-09	3.30697e-09	7.88069e-09	3.72946e-09	2.55893e-08	2.49245e-09	3.347e-08	6.22191e-09	4.75314e-09	1.14216e-10	0.0001		5.05392	0.946734	0.694438	0.104063	0.0855102	0.00319404	0.00343067		0.321732	0.0496641	0.0321226	0.0108326	0.029762
5.06943	15.0694	0.00199257	0.0019983	9.52649e-05	8.08402e-07	6.09238e-07	1.55922e-06	5.60511e-07	4.50089e-08	1.56813e-08	1.60422e-06	5.76193e-07	3.91609e-06	2.6546e-07	8.63947e-08	7.53189e-08	1.65073e-07	8.98929e-08	6.02368e-07	7.09948e-08	7.67442e-07	1.60888e-07	2.0095e-07	5.6086e-09	3.93736e-09	3.30916e-09	7.87498e-09	3.73944e-09	2.56141e-08	2.50864e-09	3.34891e-08	6.24807e-09	4.76504e-09	1.15375e-10	0.0001		5.06942	0.924261	0.674732	0.102317	0.0791981	0.00317869	0.00237284		0.317638	0.0501163	0.0275162	0.00951237	0.0319179
5.08494	15.0849	0.00199257	0.00199829	9.52626e-05	8.08035e-07	6.09824e-07	1.55844e-06	5.62355e-07	4.49864e-08	1.57351e-08	1.60342e-06	5.7809e-07	3.92168e-06	2.67406e-07	8.63648e-08	7.53599e-08	1.64943e-07	9.0102e-08	6.02797e-07	7.14278e-08	7.67741e-07	1.6153e-07	2.01417e-07	5.66366e-09	3.93585e-09	3.31133e-09	7.86929e-09	3.74939e-09	2.56388e-08	2.52487e-09	3.35081e-08	6.27426e-09	4.77696e-09	1.16542e-10	0.0001		5.08494	0.911819	0.675729	0.105778	0.0819076	0.00445237	0.00207634		0.328646	0.0520823	0.0295279	0.0116342	0.0301268
5.10044	15.1004	0.00199256	0.00199829	9.52603e-05	8.0767e-07	6.10406e-07	1.55766e-06	5.64193e-07	4.49639e-08	1.57887e-08	1.60262e-06	5.79982e-07	3.92725e-06	2.69357e-07	8.63352e-08	7.54007e-08	1.64814e-07	9.031e-08	6.03225e-07	7.18611e-08	7.68039e-07	1.62171e-07	2.01884e-07	5.719e-09	3.93435e-09	3.31349e-09	7.86363e-09	3.7593e-09	2.56635e-08	2.54112e-09	3.35271e-08	6.30043e-09	4.78888e-09	1.17716e-10	0.0001		5.10044	0.893317	0.663819	0.0994255	0.0859566	0.00330202	0.00373414		0.321653	0.0518909	0.0330329	0.0075419	0.0262753
5.11594	15.1159	0.00199256	0.00199828	9.5258e-05	8.07307e-07	6.10985e-07	1.55688e-06	5.6603e-07	4.49414e-08	1.58423e-08	1.60182e-06	5.81872e-07	3.93283e-06	2.71315e-07	8.63057e-08	7.54411e-08	1.64684e-07	9.05173e-08	6.03652e-07	7.22954e-08	7.68336e-07	1.62813e-07	2.02352e-07	5.77471e-09	3.93286e-09	3.31563e-09	7.85797e-09	3.76919e-09	2.56881e-08	2.55743e-09	3.35461e-08	6.32662e-09	4.80081e-09	1.18898e-10	0.0001		5.11593	0.890404	0.668512	0.0987728	0.0824059	0.00427319	0.00310397		0.329704	0.0496653	0.0284383	0.0125657	0.028707
5.13144	15.1314	0.00199255	0.00199828	9.52557e-05	8.06946e-07	6.1156e-07	1.55611e-06	5.67862e-07	4.4919e-08	1.58957e-08	1.60102e-06	5.83758e-07	3.9384e-06	2.73279e-07	8.62764e-08	7.54813e-08	1.64556e-07	9.07238e-08	6.04077e-07	7.27305e-08	7.68633e-07	1.63454e-07	2.0282e-07	5.83074e-09	3.93138e-09	3.31776e-09	7.85233e-09	3.77904e-09	2.57127e-08	2.57377e-09	3.3565e-08	6.35281e-09	4.81276e-09	1.20087e-10	0.0001		5.13143	0.8981	0.672374	0.0981138	0.0747205	0.00353481	0.00236427		0.320589	0.0523884	0.03045	0.0112577	0.0266001
5.14694	15.1469	0.00199255	0.00199827	9.52534e-05	8.06587e-07	6.12133e-07	1.55533e-06	5.69691e-07	4.48965e-08	1.59491e-08	1.60023e-06	5.8564e-07	3.94397e-06	2.75251e-07	8.62474e-08	7.55211e-08	1.64428e-07	9.09294e-08	6.04502e-07	7.31663e-08	7.68929e-07	1.64096e-07	2.03288e-07	5.8871e-09	3.92991e-09	3.31987e-09	7.84671e-09	3.78886e-09	2.57373e-08	2.59014e-09	3.3584e-08	6.379e-09	4.82472e-09	1.21284e-10	0.0001		5.14696	0.898101	0.681067	0.098946	0.0773173	0.00412951	0.00212768		0.319527	0.0491789	0.0299413	0.0105633	0.0275875
5.16245	15.1624	0.00199254	0.00199827	9.52511e-05	8.0623e-07	6.12702e-07	1.55455e-06	5.71517e-07	4.48741e-08	1.60024e-08	1.59943e-06	5.87519e-07	3.94954e-06	2.77228e-07	8.62185e-08	7.55606e-08	1.643e-07	9.11342e-08	6.04925e-07	7.36029e-08	7.69225e-07	1.64737e-07	2.03756e-07	5.94381e-09	3.92845e-09	3.32196e-09	7.8411e-09	3.79865e-09	2.57618e-08	2.60656e-09	3.36029e-08	6.40521e-09	4.83669e-09	1.22489e-10	0.0001		5.16244	0.886687	0.675609	0.0999204	0.0809432	0.00432258	0.00318637		0.313876	0.0530071	0.0279625	0.0115876	0.0292742
5.17796	15.178	0.00199254	0.00199826	9.52488e-05	8.05875e-07	6.13268e-07	1.55378e-06	5.73341e-07	4.48517e-08	1.60556e-08	1.59863e-06	5.89396e-07	3.95511e-06	2.79215e-07	8.61898e-08	7.55999e-08	1.64173e-07	9.13383e-08	6.05348e-07	7.40407e-08	7.69521e-07	1.65379e-07	2.04226e-07	6.00091e-09	3.92699e-09	3.32405e-09	7.8355e-09	3.80842e-09	2.57863e-08	2.62303e-09	3.36218e-08	6.43144e-09	4.84868e-09	1.23702e-10	0.0001		5.17796	0.904595	0.682811	0.103229	0.0816502	0.00483952	0.00232756		0.3321	0.0512418	0.0273433	0.013384	0.0280268
5.19346	15.1935	0.00199253	0.00199826	9.52466e-05	8.05522e-07	6.13831e-07	1.55301e-06	5.75159e-07	4.48293e-08	1.61087e-08	1.59784e-06	5.91268e-07	3.96067e-06	2.81206e-07	8.61614e-08	7.56388e-08	1.64046e-07	9.15414e-08	6.0577e-07	7.44789e-08	7.69816e-07	1.6602e-07	2.04695e-07	6.0583e-09	3.92555e-09	3.32611e-09	7.82992e-09	3.81814e-09	2.58107e-08	2.63952e-09	3.36407e-08	6.45766e-09	4.86067e-09	1.24922e-10	0.0001		5.19344	0.935212	0.682922	0.0979794	0.0804423	0.00402947	0.00166272		0.316413	0.0504211	0.0346548	0.0110702	0.0234924
5.20897	15.209	0.00199253	0.00199825	9.52443e-05	8.05171e-07	6.1439e-07	1.55223e-06	5.76975e-07	4.48069e-08	1.61616e-08	1.59704e-06	5.93137e-07	3.96623e-06	2.83204e-07	8.61331e-08	7.56775e-08	1.6392e-07	9.17437e-08	6.0619e-07	7.49179e-08	7.7011e-07	1.66662e-07	2.05164e-07	6.11604e-09	3.92412e-09	3.32817e-09	7.82436e-09	3.82784e-09	2.58351e-08	2.65605e-09	3.36595e-08	6.48389e-09	4.87267e-09	1.26149e-10	0.0001		5.20896	0.889704	0.671266	0.0905023	0.0808673	0.00255355	0.0020864		0.316008	0.0508385	0.0251701	0.00926967	0.0350078
5.22446	15.2245	0.00199252	0.00199825	9.5242e-05	8.04822e-07	6.14946e-07	1.55146e-06	5.78786e-07	4.47846e-08	1.62145e-08	1.59625e-06	5.95001e-07	3.97179e-06	2.85207e-07	8.6105e-08	7.57158e-08	1.63794e-07	9.19451e-08	6.0661e-07	7.53574e-08	7.70403e-07	1.67302e-07	2.05634e-07	6.17407e-09	3.92269e-09	3.33021e-09	7.81882e-09	3.8375e-09	2.58595e-08	2.67261e-09	3.36783e-08	6.5101e-09	4.88468e-09	1.27384e-10	0.0001		5.22446	0.882518	0.680449	0.102473	0.0814734	0.00238848	0.00176222		0.325884	0.0538956	0.0300748	0.012375	0.0256735
5.23997	15.24	0.00199252	0.00199824	9.52398e-05	8.04474e-07	6.155e-07	1.55069e-06	5.80596e-07	4.47622e-08	1.62673e-08	1.59545e-06	5.96863e-07	3.97735e-06	2.87219e-07	8.60771e-08	7.57539e-08	1.63668e-07	9.21459e-08	6.07029e-07	7.57982e-08	7.70697e-07	1.67944e-07	2.06105e-07	6.23253e-09	3.92128e-09	3.33223e-09	7.81329e-09	3.84714e-09	2.58839e-08	2.68922e-09	3.36971e-08	6.53636e-09	4.89672e-09	1.28628e-10	0.0001		5.23996	0.93493	0.681145	0.0953209	0.0760746	0.00290804	0.00227418		0.325985	0.0551208	0.0310337	0.0115348	0.0281883
5.25546	15.2555	0.00199251	0.00199824	9.52375e-05	8.04129e-07	6.1605e-07	1.54992e-06	5.82399e-07	4.47399e-08	1.63199e-08	1.59466e-06	5.98719e-07	3.98289e-06	2.89235e-07	8.60494e-08	7.57916e-08	1.63544e-07	9.23455e-08	6.07446e-07	7.6239e-08	7.70989e-07	1.68584e-07	2.06575e-07	6.29122e-09	3.91987e-09	3.33424e-09	7.80778e-09	3.85673e-09	2.59081e-08	2.70585e-09	3.37159e-08	6.56258e-09	4.90874e-09	1.29877e-10	0.0001		5.25546	0.889644	0.660694	0.102107	0.0893324	0.00265426	0.00205838		0.315197	0.0559541	0.027713	0.0105774	0.0276595
5.27097	15.271	0.00199251	0.00199823	9.52352e-05	8.03786e-07	6.16597e-07	1.54915e-06	5.84202e-07	4.47176e-08	1.63726e-08	1.59387e-06	6.00574e-07	3.98844e-06	2.9126e-07	8.60219e-08	7.58291e-08	1.63419e-07	9.25446e-08	6.07862e-07	7.66811e-08	7.71281e-07	1.69226e-07	2.07046e-07	6.35034e-09	3.91848e-09	3.33624e-09	7.80228e-09	3.8663e-09	2.59324e-08	2.72253e-09	3.37347e-08	6.58883e-09	4.9208e-09	1.31136e-10	0.0001		5.27096	0.899406	0.655278	0.101546	0.0868052	0.00289184	0.00277391		0.334633	0.0538188	0.0303473	0.0131785	0.0278294
5.28648	15.2865	0.0019925	0.00199822	9.5233e-05	8.03444e-07	6.17141e-07	1.54838e-06	5.86001e-07	4.46953e-08	1.64251e-08	1.59307e-06	6.02426e-07	3.99399e-06	2.93291e-07	8.59945e-08	7.58664e-08	1.63295e-07	9.27429e-08	6.08278e-07	7.7124e-08	7.71573e-07	1.69867e-07	2.07517e-07	6.40981e-09	3.91709e-09	3.33822e-09	7.79679e-09	3.87584e-09	2.59566e-08	2.73926e-09	3.37534e-08	6.6151e-09	4.93286e-09	1.32403e-10	0.0001		5.28647	0.890506	0.696193	0.096939	0.0841829	0.00257534	0.00166652		0.323917	0.0572951	0.0297494	0.0117961	0.0309751
5.30197	15.302	0.0019925	0.00199822	9.52307e-05	8.03104e-07	6.17682e-07	1.54761e-06	5.87794e-07	4.46731e-08	1.64774e-08	1.59228e-06	6.04272e-07	3.99953e-06	2.95327e-07	8.59674e-08	7.59033e-08	1.63172e-07	9.29402e-08	6.08692e-07	7.75672e-08	7.71864e-07	1.70507e-07	2.07988e-07	6.46955e-09	3.91571e-09	3.34019e-09	7.79133e-09	3.88534e-09	2.59808e-08	2.756e-09	3.37721e-08	6.64134e-09	4.94493e-09	1.33676e-10	0.0001		5.30198	0.867983	0.638046	0.0934657	0.0802799	0.0031322	0.00444288		0.332995	0.0583385	0.0267755	0.0126753	0.0272197
5.31748	15.3175	0.00199249	0.00199821	9.52285e-05	8.02766e-07	6.1822e-07	1.54684e-06	5.89586e-07	4.46509e-08	1.65297e-08	1.59149e-06	6.06115e-07	4.00507e-06	2.97371e-07	8.59404e-08	7.59399e-08	1.63049e-07	9.31367e-08	6.09106e-07	7.80113e-08	7.72155e-07	1.71148e-07	2.0846e-07	6.52968e-09	3.91434e-09	3.34214e-09	7.78588e-09	3.89482e-09	2.6005e-08	2.77278e-09	3.37909e-08	6.6676e-09	4.95701e-09	1.34958e-10	0.0001		5.31747	0.903989	0.674887	0.102956	0.0824073	0.00267487	0.00136848		0.321245	0.0570344	0.0247302	0.0101705	0.0310205
5.33298	15.333	0.00199249	0.00199821	9.52263e-05	8.0243e-07	6.18755e-07	1.54607e-06	5.91374e-07	4.46286e-08	1.65819e-08	1.5907e-06	6.07956e-07	4.01061e-06	2.99421e-07	8.59136e-08	7.59763e-08	1.62926e-07	9.33325e-08	6.09519e-07	7.84563e-08	7.72445e-07	1.71789e-07	2.08932e-07	6.59016e-09	3.91298e-09	3.34409e-09	7.78045e-09	3.90426e-09	2.60291e-08	2.78961e-09	3.38095e-08	6.69388e-09	4.96911e-09	1.36248e-10	0.0001		5.33298	0.931354	0.697375	0.0954672	0.0826089	0.00332001	0.00315485		0.326892	0.0588606	0.0302263	0.0108021	0.0323128
5.34848	15.3485	0.00199248	0.0019982	9.5224e-05	8.02096e-07	6.19287e-07	1.54531e-06	5.93158e-07	4.46064e-08	1.6634e-08	1.58992e-06	6.09792e-07	4.01615e-06	3.01478e-07	8.5887e-08	7.60124e-08	1.62804e-07	9.35275e-08	6.0993e-07	7.89019e-08	7.72734e-07	1.72429e-07	2.09405e-07	6.65097e-09	3.91163e-09	3.34601e-09	7.77503e-09	3.91368e-09	2.60532e-08	2.80647e-09	3.38282e-08	6.72015e-09	4.98121e-09	1.37545e-10	0.0001		5.34848	0.918345	0.680265	0.0966916	0.0814354	0.00223615	0.00258321		0.330971	0.051726	0.0278132	0.0123117	0.0303133
5.36399	15.364	0.00199248	0.0019982	9.52218e-05	8.01763e-07	6.19816e-07	1.54454e-06	5.94939e-07	4.45843e-08	1.6686e-08	1.58913e-06	6.11625e-07	4.02168e-06	3.03541e-07	8.58605e-08	7.60482e-08	1.62683e-07	9.37217e-08	6.10341e-07	7.93484e-08	7.73023e-07	1.7307e-07	2.09878e-07	6.71216e-09	3.91028e-09	3.34793e-09	7.76962e-09	3.92306e-09	2.60772e-08	2.82338e-09	3.38468e-08	6.74644e-09	4.99334e-09	1.38851e-10	0.0001		5.36398	0.901878	0.6762	0.0986994	0.0854143	0.00325295	0.00188255		0.331539	0.0650489	0.0310228	0.00979389	0.026849
5.37949	15.3795	0.00199247	0.00199819	9.52196e-05	8.01433e-07	6.20342e-07	1.54378e-06	5.96716e-07	4.45621e-08	1.67379e-08	1.58834e-06	6.13453e-07	4.02721e-06	3.0561e-07	8.58343e-08	7.60838e-08	1.62561e-07	9.3915e-08	6.1075e-07	7.97952e-08	7.73312e-07	1.7371e-07	2.10351e-07	6.77363e-09	3.90895e-09	3.34983e-09	7.76424e-09	3.93241e-09	2.61012e-08	2.8403e-09	3.38655e-08	6.77271e-09	5.00546e-09	1.40163e-10	0.0001		5.37949	0.89388	0.695415	0.0917249	0.0870313	0.00307222	0.00103938		0.326523	0.0596768	0.0308629	0.0107517	0.0324141
5.395	15.395	0.00199247	0.00199819	9.52174e-05	8.01104e-07	6.20866e-07	1.54301e-06	5.9849e-07	4.454e-08	1.67897e-08	1.58755e-06	6.1528e-07	4.03274e-06	3.07687e-07	8.58082e-08	7.61191e-08	1.62441e-07	9.41076e-08	6.11159e-07	8.02432e-08	7.736e-07	1.74351e-07	2.10824e-07	6.83552e-09	3.90762e-09	3.35172e-09	7.75886e-09	3.94173e-09	2.61252e-08	2.85728e-09	3.38841e-08	6.79901e-09	5.0176e-09	1.41485e-10	0.0001		5.395	0.979273	0.724911	0.110131	0.0884024	0.00505089	0.00262803		0.322796	0.0547202	0.0251788	0.0141828	0.0283371
5.41051	15.4105	0.00199246	0.00199818	9.52152e-05	8.00776e-07	6.21386e-07	1.54225e-06	6.00261e-07	4.45178e-08	1.68415e-08	1.58677e-06	6.17102e-07	4.03826e-06	3.0977e-07	8.57823e-08	7.61541e-08	1.62321e-07	9.42994e-08	6.11567e-07	8.06917e-08	7.73887e-07	1.74991e-07	2.11298e-07	6.89774e-09	3.9063e-09	3.3536e-09	7.75351e-09	3.95102e-09	2.61491e-08	2.87429e-09	3.39027e-08	6.82531e-09	5.02976e-09	1.42814e-10	0.0001		5.4105	0.916117	0.69127	0.10675	0.0856366	0.00443056	0.0021958		0.32385	0.0528469	0.0267298	0.0124337	0.0334696
5.426	15.426	0.00199246	0.00199818	9.5213e-05	8.00451e-07	6.21903e-07	1.54149e-06	6.02027e-07	4.44958e-08	1.6893e-08	1.58598e-06	6.1892e-07	4.04378e-06	3.11858e-07	8.57566e-08	7.61889e-08	1.62201e-07	9.44903e-08	6.11973e-07	8.11407e-08	7.74174e-07	1.75631e-07	2.11772e-07	6.96026e-09	3.90499e-09	3.35546e-09	7.74817e-09	3.96028e-09	2.6173e-08	2.89132e-09	3.39212e-08	6.8516e-09	5.04191e-09	1.44151e-10	0.0001		5.426	0.918166	0.687272	0.102307	0.0877149	0.00269441	0.00250752		0.332168	0.0539317	0.0331636	0.00958137	0.0295162
5.44151	15.4415	0.00199245	0.00199817	9.52108e-05	8.00128e-07	6.22418e-07	1.54073e-06	6.03791e-07	4.44737e-08	1.69446e-08	1.5852e-06	6.20735e-07	4.0493e-06	3.13953e-07	8.5731e-08	7.62234e-08	1.62081e-07	9.46805e-08	6.12379e-07	8.15906e-08	7.74461e-07	1.76271e-07	2.12246e-07	7.02317e-09	3.90369e-09	3.35731e-09	7.74285e-09	3.9695e-09	2.61969e-08	2.9084e-09	3.39398e-08	6.8779e-09	5.05409e-09	1.45496e-10	0.0001		5.4415	0.920814	0.689177	0.0971889	0.0831554	0.00338784	0.00135575		0.321179	0.0592938	0.0288838	0.0122912	0.0326512
5.45701	15.457	0.00199244	0.00199817	9.52086e-05	7.99806e-07	6.22929e-07	1.53997e-06	6.0555e-07	4.44516e-08	1.69959e-08	1.58442e-06	6.22546e-07	4.05482e-06	3.16055e-07	8.57056e-08	7.62576e-08	1.61963e-07	9.48698e-08	6.12784e-07	8.20411e-08	7.74747e-07	1.76911e-07	2.12721e-07	7.08641e-09	3.90239e-09	3.35915e-09	7.73754e-09	3.9787e-09	2.62207e-08	2.9255e-09	3.39583e-08	6.9042e-09	5.06627e-09	1.46848e-10	0.0001		5.45701	0.906461	0.69808	0.0978862	0.0884125	0.00233809	0.00279348		0.324126	0.0581621	0.0260233	0.0110012	0.0279313
5.4725	15.4725	0.00199244	0.00199816	9.52064e-05	7.99486e-07	6.23438e-07	1.53921e-06	6.07304e-07	4.44296e-08	1.70472e-08	1.58364e-06	6.24352e-07	4.06032e-06	3.18161e-07	8.56804e-08	7.62916e-08	1.61844e-07	9.50582e-08	6.13187e-07	8.24918e-08	7.75032e-07	1.7755e-07	2.13196e-07	7.14995e-09	3.90111e-09	3.36097e-09	7.73225e-09	3.98785e-09	2.62445e-08	2.94263e-09	3.39768e-08	6.93049e-09	5.07846e-09	1.48208e-10	0.0001		5.4725	0.873935	0.667491	0.0953071	0.086913	0.00324798	0.00278297		0.317486	0.0553215	0.0348948	0.0109328	0.0303644
5.48801	15.488	0.00199243	0.00199816	9.52042e-05	7.99168e-07	6.23944e-07	1.53845e-06	6.09057e-07	4.44076e-08	1.70984e-08	1.58286e-06	6.26156e-07	4.06584e-06	3.20275e-07	8.56553e-08	7.63254e-08	1.61726e-07	9.52461e-08	6.1359e-07	8.29438e-08	7.75317e-07	1.7819e-07	2.13671e-07	7.2139e-09	3.89983e-09	3.36278e-09	7.72697e-09	3.99699e-09	2.62683e-08	2.95981e-09	3.39952e-08	6.9568e-09	5.09067e-09	1.49576e-10	0.0001		5.48801	0.921678	0.669534	0.0998388	0.0822731	0.0042653	0.00191641		0.341252	0.0565273	0.0296953	0.0117692	0.032517
5.50351	15.5035	0.00199243	0.00199815	9.5202e-05	7.98851e-07	6.24447e-07	1.53769e-06	6.10806e-07	4.43856e-08	1.71495e-08	1.58208e-06	6.27956e-07	4.07134e-06	3.22396e-07	8.56304e-08	7.63588e-08	1.61609e-07	9.54331e-08	6.13992e-07	8.33963e-08	7.75601e-07	1.78829e-07	2.14147e-07	7.2782e-09	3.89856e-09	3.36458e-09	7.72171e-09	4.00609e-09	2.6292e-08	2.97703e-09	3.40137e-08	6.98312e-09	5.10288e-09	1.50953e-10	0.0001		5.50352	0.906011	0.698749	0.094944	0.087518	0.00279129	0.00249959		0.327442	0.0629806	0.0289634	0.0142165	0.0301242
5.51902	15.519	0.00199242	0.00199815	9.51998e-05	7.98536e-07	6.24947e-07	1.53693e-06	6.12553e-07	4.43637e-08	1.72005e-08	1.5813e-06	6.29753e-07	4.07685e-06	3.24524e-07	8.56057e-08	7.63921e-08	1.61492e-07	9.56194e-08	6.14394e-07	8.38498e-08	7.75886e-07	1.79469e-07	2.14623e-07	7.34288e-09	3.8973e-09	3.36637e-09	7.71647e-09	4.01517e-09	2.63157e-08	2.99429e-09	3.40321e-08	7.00946e-09	5.11512e-09	1.52338e-10	0.0001		5.51902	0.856666	0.661015	0.0927889	0.0788948	0.00198948	0.00240321		0.324703	0.055467	0.0312713	0.0104716	0.0365271
5.53452	15.5345	0.00199242	0.00199814	9.51976e-05	7.98223e-07	6.25445e-07	1.53618e-06	6.14293e-07	4.43418e-08	1.72514e-08	1.58052e-06	6.31545e-07	4.08235e-06	3.26656e-07	8.55811e-08	7.64251e-08	1.61375e-07	9.58047e-08	6.14793e-07	8.43033e-08	7.76169e-07	1.80108e-07	2.15099e-07	7.40784e-09	3.89605e-09	3.36814e-09	7.71124e-09	4.02421e-09	2.63393e-08	3.01156e-09	3.40506e-08	7.03576e-09	5.12735e-09	1.5373e-10	0.0001		5.53452	0.89672	0.679997	0.099118	0.083321	0.00376207	0.00346043		0.334493	0.0694135	0.0246074	0.0114102	0.0311183
5.55001	15.55	0.00199241	0.00199814	9.51955e-05	7.97911e-07	6.25939e-07	1.53542e-06	6.16031e-07	4.43199e-08	1.73022e-08	1.57974e-06	6.33333e-07	4.08785e-06	3.28795e-07	8.55567e-08	7.64578e-08	1.61259e-07	9.59893e-08	6.15192e-07	8.47577e-08	7.76452e-07	1.80747e-07	2.15575e-07	7.47317e-09	3.8948e-09	3.36991e-09	7.70603e-09	4.03321e-09	2.63629e-08	3.02887e-09	3.40689e-08	7.06208e-09	5.1396e-09	1.5513e-10	0.0001		5.55002	0.916966	0.71657	0.0998931	0.0858476	0.00381067	0.0030205		0.315812	0.0554204	0.0274913	0.0127615	0.0309535
5.56554	15.5655	0.00199241	0.00199813	9.51933e-05	7.97601e-07	6.26432e-07	1.53467e-06	6.17768e-07	4.4298e-08	1.73529e-08	1.57897e-06	6.35121e-07	4.09335e-06	3.30944e-07	8.55324e-08	7.64904e-08	1.61144e-07	9.61734e-08	6.15591e-07	8.52133e-08	7.76735e-07	1.81387e-07	2.16053e-07	7.53894e-09	3.89356e-09	3.37166e-09	7.70082e-09	4.0422e-09	2.63865e-08	3.04624e-09	3.40874e-08	7.08844e-09	5.15187e-09	1.56541e-10	0.0001		5.56551	0.901266	0.683564	0.104347	0.0793129	0.00245873	0.00227186		0.345649	0.0563539	0.0284981	0.0135171	0.0335704
5.58103	15.581	0.0019924	0.00199813	9.51911e-05	7.97293e-07	6.26921e-07	1.53392e-06	6.19498e-07	4.42761e-08	1.74035e-08	1.57819e-06	6.36901e-07	4.09884e-06	3.33095e-07	8.55084e-08	7.65226e-08	1.61028e-07	9.63564e-08	6.15988e-07	8.56689e-08	7.77016e-07	1.82025e-07	2.1653e-07	7.60497e-09	3.89233e-09	3.3734e-09	7.69565e-09	4.05115e-09	2.64101e-08	3.06361e-09	3.41057e-08	7.11476e-09	5.16414e-09	1.57957e-10	0.0001		5.58102	0.903129	0.703404	0.097181	0.0818072	0.00122221	0.00254254		0.322438	0.0554034	0.0281541	0.0111569	0.0318909
5.59654	15.5965	0.0019924	0.00199812	9.5189e-05	7.96986e-07	6.27408e-07	1.53316e-06	6.21226e-07	4.42543e-08	1.7454e-08	1.57742e-06	6.3868e-07	4.10434e-06	3.35254e-07	8.54844e-08	7.65547e-08	1.60914e-07	9.65387e-08	6.16384e-07	8.61255e-08	7.77298e-07	1.82664e-07	2.17007e-07	7.67139e-09	3.89111e-09	3.37512e-09	7.69048e-09	4.06007e-09	2.64336e-08	3.08103e-09	3.41241e-08	7.1411e-09	5.17642e-09	1.59382e-10	0.0001		5.59654	0.873949	0.679241	0.0976761	0.0845304	0.00347593	0.00145314		0.324234	0.0659041	0.0290935	0.00967459	0.0291004
5.61203	15.612	0.00199239	0.00199812	9.51868e-05	7.96681e-07	6.27892e-07	1.53241e-06	6.22949e-07	4.42325e-08	1.75043e-08	1.57664e-06	6.40453e-07	4.10982e-06	3.37417e-07	8.54607e-08	7.65864e-08	1.60799e-07	9.67202e-08	6.16779e-07	8.65822e-08	7.77579e-07	1.83302e-07	2.17485e-07	7.7381e-09	3.8899e-09	3.37684e-09	7.68533e-09	4.06895e-09	2.6457e-08	3.09847e-09	3.41424e-08	7.16742e-09	5.18871e-09	1.60814e-10	0.0001		5.61204	0.917153	0.716965	0.102636	0.0769157	0.00373278	0.0024172		0.333183	0.0613304	0.030814	0.0125126	0.0311625
5.62753	15.6275	0.00199239	0.00199811	9.51847e-05	7.96378e-07	6.28373e-07	1.53166e-06	6.24669e-07	4.42107e-08	1.75546e-08	1.57587e-06	6.42223e-07	4.11531e-06	3.39588e-07	8.5437e-08	7.6618e-08	1.60686e-07	9.69009e-08	6.17174e-07	8.70398e-08	7.77859e-07	1.83941e-07	2.17963e-07	7.80521e-09	3.88869e-09	3.37854e-09	7.6802e-09	4.07781e-09	2.64805e-08	3.11595e-09	3.41607e-08	7.19376e-09	5.20101e-09	1.62255e-10	0.0001		5.62754	0.86118	0.694223	0.0959558	0.0835914	0.0050658	0.001977		0.3355	0.0610379	0.029874	0.013316	0.0305058
5.64303	15.643	0.00199238	0.00199811	9.51825e-05	7.96077e-07	6.28852e-07	1.53091e-06	6.26385e-07	4.41889e-08	1.76048e-08	1.5751e-06	6.4399e-07	4.12079e-06	3.41764e-07	8.54136e-08	7.66493e-08	1.60572e-07	9.70809e-08	6.17567e-07	8.74981e-08	7.78139e-07	1.84579e-07	2.18441e-07	7.87267e-09	3.88749e-09	3.38023e-09	7.67508e-09	4.08664e-09	2.65039e-08	3.13347e-09	3.41789e-08	7.2201e-09	5.21333e-09	1.63704e-10	0.0001		5.64305	0.898382	0.692131	0.101195	0.0828466	0.00298184	0.00293177		0.329587	0.0673984	0.033505	0.0127353	0.0270493
5.65854	15.6585	0.00199238	0.0019981	9.51804e-05	7.95776e-07	6.29328e-07	1.53016e-06	6.28098e-07	4.41672e-08	1.76549e-08	1.57433e-06	6.45753e-07	4.12627e-06	3.43948e-07	8.53903e-08	7.66804e-08	1.60459e-07	9.72601e-08	6.1796e-07	8.7957e-08	7.78419e-07	1.85217e-07	2.1892e-07	7.94049e-09	3.8863e-09	3.38191e-09	7.66997e-09	4.09543e-09	2.65272e-08	3.15102e-09	3.41972e-08	7.24645e-09	5.22565e-09	1.65161e-10	0.0001		5.65855	0.911626	0.677533	0.0982516	0.079921	0.00297548	0.00196881		0.322558	0.0655932	0.0296067	0.00990092	0.0291994
5.67404	15.674	0.00199237	0.0019981	9.51783e-05	7.95478e-07	6.29801e-07	1.52942e-06	6.29808e-07	4.41455e-08	1.77048e-08	1.57356e-06	6.47512e-07	4.13175e-06	3.46137e-07	8.53671e-08	7.67113e-08	1.60347e-07	9.74386e-08	6.18351e-07	8.84166e-08	7.78698e-07	1.85855e-07	2.19399e-07	8.00867e-09	3.88511e-09	3.38358e-09	7.66489e-09	4.1042e-09	2.65506e-08	3.1686e-09	3.42155e-08	7.2728e-09	5.23799e-09	1.66627e-10	0.0001		5.67404	0.936892	0.706049	0.0973494	0.0847277	0.00294753	0.00421316		0.327555	0.0600561	0.0331492	0.00999586	0.0281017
5.68955	15.6895	0.00199237	0.00199809	9.51761e-05	7.95181e-07	6.30272e-07	1.52867e-06	6.31514e-07	4.41238e-08	1.77547e-08	1.57279e-06	6.49269e-07	4.13722e-06	3.48334e-07	8.53441e-08	7.67419e-08	1.60235e-07	9.76164e-08	6.18742e-07	8.88769e-08	7.78977e-07	1.86493e-07	2.19878e-07	8.07723e-09	3.88393e-09	3.38524e-09	7.65981e-09	4.11294e-09	2.65739e-08	3.18622e-09	3.42337e-08	7.29916e-09	5.25034e-09	1.68101e-10	0.0001		5.68955	0.905472	0.714393	0.0984348	0.0773448	0.0030438	0.00316564		0.318263	0.0594717	0.0280764	0.01266	0.0308897
5.70505	15.705	0.00199236	0.00199808	9.5174e-05	7.94886e-07	6.3074e-07	1.52792e-06	6.33216e-07	4.41022e-08	1.78045e-08	1.57202e-06	6.5102e-07	4.14269e-06	3.50535e-07	8.53212e-08	7.67723e-08	1.60123e-07	9.77933e-08	6.19132e-07	8.93376e-08	7.79255e-07	1.87131e-07	2.20358e-07	8.14611e-09	3.88276e-09	3.38689e-09	7.65476e-09	4.12164e-09	2.65971e-08	3.20386e-09	3.42519e-08	7.3255e-09	5.2627e-09	1.69582e-10	0.0001		5.70505	0.899574	0.720738	0.105532	0.0916256	0.00416087	0.00334331		0.326286	0.0681321	0.031724	0.0114951	0.0302441
5.72057	15.7206	0.00199236	0.00199808	9.51719e-05	7.94592e-07	6.31206e-07	1.52718e-06	6.34917e-07	4.40805e-08	1.78542e-08	1.57126e-06	6.52771e-07	4.14817e-06	3.52746e-07	8.52985e-08	7.68026e-08	1.60012e-07	9.79698e-08	6.19521e-07	8.97995e-08	7.79533e-07	1.87769e-07	2.20838e-07	8.21544e-09	3.8816e-09	3.38852e-09	7.64971e-09	4.13033e-09	2.66204e-08	3.22156e-09	3.42701e-08	7.35189e-09	5.27508e-09	1.71074e-10	0.0001		5.72055	0.890737	0.684229	0.0981019	0.0809385	0.0034998	0.0026148		0.335847	0.0641633	0.0305379	0.0139899	0.0298916
5.73605	15.736	0.00199235	0.00199807	9.51698e-05	7.943e-07	6.31669e-07	1.52643e-06	6.36609e-07	4.40589e-08	1.79037e-08	1.57049e-06	6.54513e-07	4.15363e-06	3.54958e-07	8.52759e-08	7.68325e-08	1.59901e-07	9.8145e-08	6.19909e-07	9.02608e-08	7.7981e-07	1.88406e-07	2.21318e-07	8.28495e-09	3.88044e-09	3.39015e-09	7.64469e-09	4.13897e-09	2.66436e-08	3.23925e-09	3.42883e-08	7.37821e-09	5.28745e-09	1.72571e-10	0.0001		5.73606	0.888043	0.705594	0.0987654	0.0782965	0.00309429	0.00358722		0.325163	0.0701961	0.0294682	0.0128885	0.0332395
5.75155	15.7516	0.00199235	0.00199807	9.51677e-05	7.94009e-07	6.32129e-07	1.52569e-06	6.38301e-07	4.40374e-08	1.79532e-08	1.56973e-06	6.56254e-07	4.15909e-06	3.57178e-07	8.52535e-08	7.68622e-08	1.59791e-07	9.83197e-08	6.20296e-07	9.07234e-08	7.80087e-07	1.89043e-07	2.21798e-07	8.35492e-09	3.87929e-09	3.39176e-09	7.63968e-09	4.14758e-09	2.66667e-08	3.25699e-09	3.43064e-08	7.40457e-09	5.29984e-09	1.74077e-10	0.0001		5.75155	0.876256	0.679147	0.0965459	0.0847085	0.00268637	0.00302254		0.333682	0.0647234	0.0274444	0.0107128	0.0284022
5.76706	15.7671	0.00199234	0.00199806	9.51655e-05	7.9372e-07	6.32588e-07	1.52495e-06	6.3999e-07	4.40158e-08	1.80026e-08	1.56896e-06	6.57992e-07	4.16456e-06	3.59406e-07	8.52312e-08	7.68918e-08	1.59681e-07	9.84937e-08	6.20682e-07	9.11868e-08	7.80363e-07	1.89681e-07	2.22279e-07	8.42527e-09	3.87815e-09	3.39336e-09	7.63469e-09	4.15617e-09	2.66899e-08	3.27477e-09	3.43246e-08	7.43095e-09	5.31225e-09	1.75593e-10	0.0001		5.76707	0.89188	0.687661	0.101188	0.0822803	0.00339822	0.00246535		0.327389	0.0643498	0.0288873	0.0119722	0.0324415
5.78258	15.7826	0.00199234	0.00199806	9.51634e-05	7.93432e-07	6.33043e-07	1.52421e-06	6.41675e-07	4.39943e-08	1.80518e-08	1.5682e-06	6.59727e-07	4.17002e-06	3.6164e-07	8.52091e-08	7.69211e-08	1.59571e-07	9.86671e-08	6.21068e-07	9.16509e-08	7.80639e-07	1.90318e-07	2.22761e-07	8.496e-09	3.87701e-09	3.39496e-09	7.6297e-09	4.16474e-09	2.6713e-08	3.29259e-09	3.43427e-08	7.45733e-09	5.32467e-09	1.77117e-10	0.0001		5.78257	0.927393	0.732498	0.101116	0.0863395	0.00204254	0.00350801		0.311904	0.0617804	0.0289521	0.0134103	0.0241479
5.79807	15.7981	0.00199233	0.00199805	9.51613e-05	7.93146e-07	6.33496e-07	1.52347e-06	6.43354e-07	4.39728e-08	1.8101e-08	1.56744e-06	6.61455e-07	4.17547e-06	3.63877e-07	8.51871e-08	7.69502e-08	1.59462e-07	9.88394e-08	6.21452e-07	9.21148e-08	7.80914e-07	1.90954e-07	2.23242e-07	8.56699e-09	3.87589e-09	3.39653e-09	7.62474e-09	4.17326e-09	2.6736e-08	3.31042e-09	3.43608e-08	7.48367e-09	5.33708e-09	1.78647e-10	0.0001		5.79806	0.88674	0.707167	0.0978928	0.0793434	0.00372433	0.00314696		0.33418	0.066182	0.026756	0.0159192	0.0293428
5.81356	15.8136	0.00199233	0.00199805	9.51592e-05	7.92862e-07	6.33947e-07	1.52273e-06	6.4503e-07	4.39513e-08	1.815e-08	1.56668e-06	6.6318e-07	4.18092e-06	3.66121e-07	8.51652e-08	7.69791e-08	1.59354e-07	9.90111e-08	6.21835e-07	9.25795e-08	7.81189e-07	1.91591e-07	2.23723e-07	8.63837e-09	3.87477e-09	3.3981e-09	7.6198e-09	4.18175e-09	2.6759e-08	3.32828e-09	3.43788e-08	7.51003e-09	5.34951e-09	1.80186e-10	0.0001		5.81356	0.89361	0.690877	0.097125	0.079971	0.00243429	0.00268402		0.340261	0.0660438	0.0294	0.0115354	0.0287583
5.82907	15.8291	0.00199232	0.00199804	9.51572e-05	7.92579e-07	6.34395e-07	1.52199e-06	6.46705e-07	4.39299e-08	1.8199e-08	1.56592e-06	6.64904e-07	4.18638e-06	3.68373e-07	8.51435e-08	7.70078e-08	1.59246e-07	9.91821e-08	6.22218e-07	9.30453e-08	7.81464e-07	1.92227e-07	2.24206e-07	8.71017e-09	3.87365e-09	3.39966e-09	7.61486e-09	4.19022e-09	2.6782e-08	3.34619e-09	3.43969e-08	7.53641e-09	5.36197e-09	1.81735e-10	0.0001		5.82907	0.901942	0.708232	0.104439	0.0795208	0.00385245	0.00205709		0.321034	0.0658984	0.0294615	0.0143143	0.0327038
5.84458	15.8446	0.00199232	0.00199804	9.51551e-05	7.92297e-07	6.34841e-07	1.52125e-06	6.48375e-07	4.39085e-08	1.82478e-08	1.56516e-06	6.66623e-07	4.19183e-06	3.70631e-07	8.51219e-08	7.70362e-08	1.59138e-07	9.93525e-08	6.226e-07	9.35115e-08	7.81738e-07	1.92864e-07	2.24688e-07	8.78232e-09	3.87254e-09	3.40121e-09	7.60994e-09	4.19866e-09	2.6805e-08	3.36413e-09	3.4415e-08	7.56279e-09	5.37443e-09	1.83291e-10	0.0001		5.84457	0.909219	0.730211	0.0988027	0.0794286	0.00216087	0.00359975		0.337487	0.0662259	0.0282947	0.0102712	0.0276021
5.86008	15.8601	0.00199231	0.00199803	9.5153e-05	7.92017e-07	6.35284e-07	1.52052e-06	6.5004e-07	4.38871e-08	1.82965e-08	1.56441e-06	6.68337e-07	4.19727e-06	3.72893e-07	8.51005e-08	7.70645e-08	1.59031e-07	9.95219e-08	6.22981e-07	9.39778e-08	7.82011e-07	1.935e-07	2.2517e-07	8.85476e-09	3.87144e-09	3.40275e-09	7.60505e-09	4.20707e-09	2.68279e-08	3.38208e-09	3.4433e-08	7.58915e-09	5.38688e-09	1.84855e-10	0.0001		5.86009	0.859653	0.687729	0.0939598	0.0760524	0.00260403	0.00259099		0.342212	0.0659728	0.0280161	0.0131801	0.0289773
5.87559	15.8756	0.00199231	0.00199803	9.51509e-05	7.91738e-07	6.35725e-07	1.51978e-06	6.51703e-07	4.38657e-08	1.83452e-08	1.56365e-06	6.70049e-07	4.20272e-06	3.75164e-07	8.50791e-08	7.70925e-08	1.58924e-07	9.96908e-08	6.23361e-07	9.44452e-08	7.82285e-07	1.94136e-07	2.25654e-07	8.92765e-09	3.87035e-09	3.40428e-09	7.60016e-09	4.21545e-09	2.68508e-08	3.40008e-09	3.4451e-08	7.61554e-09	5.39937e-09	1.86429e-10	0.0001		5.87557	0.828633	0.671608	0.087255	0.0835506	0.00467668	0.00140024		0.328178	0.0673207	0.0318066	0.011284	0.0257945
5.89108	15.8911	0.0019923	0.00199802	9.51488e-05	7.91461e-07	6.36163e-07	1.51905e-06	6.53361e-07	4.38444e-08	1.83937e-08	1.5629e-06	6.71755e-07	4.20815e-06	3.77437e-07	8.5058e-08	7.71204e-08	1.58817e-07	9.98587e-08	6.2374e-07	9.49127e-08	7.82557e-07	1.94771e-07	2.26137e-07	9.00081e-09	3.86926e-09	3.4058e-09	7.59529e-09	4.2238e-09	2.68737e-08	3.4181e-09	3.4469e-08	7.64189e-09	5.41185e-09	1.88009e-10	0.0001		5.89108	0.901905	0.701527	0.0922867	0.0816607	0.001588	0.00199697		0.334101	0.0617177	0.0302762	0.0132765	0.0331416
5.90659	15.9066	0.00199229	0.00199802	9.51468e-05	7.91186e-07	6.36599e-07	1.51832e-06	6.55017e-07	4.38231e-08	1.84421e-08	1.56214e-06	6.73459e-07	4.21359e-06	3.79719e-07	8.50369e-08	7.7148e-08	1.58711e-07	1.00026e-07	6.24118e-07	9.5381e-08	7.8283e-07	1.95407e-07	2.2662e-07	9.07439e-09	3.86818e-09	3.40731e-09	7.59043e-09	4.23212e-09	2.68965e-08	3.43615e-09	3.44869e-08	7.66827e-09	5.42435e-09	1.89599e-10	0.0001		5.90658	0.844226	0.69538	0.0958026	0.0874378	0.00240547	0.00218936		0.332929	0.0690544	0.0286746	0.0113121	0.0298453
5.92209	15.9221	0.00199229	0.00199801	9.51447e-05	7.90911e-07	6.37033e-07	1.51759e-06	6.56669e-07	4.38019e-08	1.84904e-08	1.56139e-06	6.75159e-07	4.21903e-06	3.82007e-07	8.5016e-08	7.71755e-08	1.58606e-07	1.00193e-07	6.24496e-07	9.58499e-08	7.83101e-07	1.96043e-07	2.27104e-07	9.14834e-09	3.8671e-09	3.4088e-09	7.58559e-09	4.24041e-09	2.69193e-08	3.45424e-09	3.45049e-08	7.69466e-09	5.43686e-09	1.91198e-10	0.0001		5.92209	0.903098	0.715998	0.101041	0.0895824	0.00400633	0.00251322		0.329722	0.0695821	0.0271562	0.0133222	0.0277882
5.93759	15.9376	0.00199228	0.00199801	9.51426e-05	7.90638e-07	6.37464e-07	1.51686e-06	6.58316e-07	4.37806e-08	1.85387e-08	1.56064e-06	6.76855e-07	4.22446e-06	3.843e-07	8.49953e-08	7.72027e-08	1.58501e-07	1.00359e-07	6.24872e-07	9.63192e-08	7.83373e-07	1.96678e-07	2.27588e-07	9.22263e-09	3.86604e-09	3.41029e-09	7.58077e-09	4.24867e-09	2.69421e-08	3.47236e-09	3.45228e-08	7.72103e-09	5.44938e-09	1.92804e-10	0.0001		5.93758	0.888159	0.706641	0.0981134	0.0833251	0.00410792	0.00258029		0.329383	0.0657066	0.0299925	0.0118573	0.0327795
5.95309	15.9531	0.00199228	0.001998	9.51406e-05	7.90367e-07	6.37893e-07	1.51613e-06	6.5996e-07	4.37594e-08	1.85868e-08	1.55989e-06	6.78547e-07	4.22989e-06	3.86598e-07	8.49746e-08	7.72298e-08	1.58396e-07	1.00524e-07	6.25248e-07	9.67889e-08	7.83644e-07	1.97313e-07	2.28072e-07	9.29726e-09	3.86497e-09	3.41177e-09	7.57596e-09	4.2569e-09	2.69648e-08	3.49049e-09	3.45407e-08	7.7474e-09	5.46191e-09	1.94418e-10	0.0001		5.9531	0.852773	0.670726	0.0906684	0.0786516	0.00273777	0.00200748		0.331552	0.0650351	0.0293055	0.0137354	0.0315733
5.96859	15.9686	0.00199227	0.001998	9.51385e-05	7.90097e-07	6.3832e-07	1.5154e-06	6.616e-07	4.37383e-08	1.86348e-08	1.55914e-06	6.80235e-07	4.23532e-06	3.88903e-07	8.49541e-08	7.72566e-08	1.58292e-07	1.00688e-07	6.25622e-07	9.72593e-08	7.83914e-07	1.97947e-07	2.28557e-07	9.37229e-09	3.86392e-09	3.41324e-09	7.57117e-09	4.2651e-09	2.69875e-08	3.50867e-09	3.45586e-08	7.77377e-09	5.47445e-09	1.96042e-10	0.0001		5.96859	0.877681	0.703257	0.0951537	0.0816458	0.00373908	0.00330054		0.341977	0.0691172	0.0271277	0.0102086	0.0311848
5.98409	15.9841	0.00199227	0.00199799	9.51365e-05	7.89829e-07	6.38744e-07	1.51467e-06	6.63237e-07	4.37171e-08	1.86827e-08	1.55839e-06	6.8192e-07	4.24074e-06	3.91214e-07	8.49337e-08	7.72833e-08	1.58188e-07	1.00852e-07	6.25996e-07	9.77302e-08	7.84184e-07	1.98582e-07	2.29042e-07	9.44767e-09	3.86287e-09	3.4147e-09	7.56639e-09	4.27328e-09	2.70101e-08	3.52687e-09	3.45765e-08	7.80015e-09	5.487e-09	1.97673e-10	0.0001		5.98409	0.883937	0.701041	0.10505	0.0793942	0.00442376	0.00126909		0.333032	0.066597	0.0267497	0.0119383	0.0288393
5.99962	15.9996	0.00199226	0.00199799	9.51344e-05	7.89561e-07	6.39167e-07	1.51395e-06	6.64873e-07	4.3696e-08	1.87305e-08	1.55764e-06	6.83604e-07	4.24617e-06	3.93535e-07	8.49134e-08	7.73098e-08	1.58084e-07	1.01015e-07	6.2637e-07	9.82024e-08	7.84454e-07	1.99217e-07	2.29528e-07	9.52354e-09	3.86183e-09	3.41615e-09	7.56162e-09	4.28143e-09	2.70328e-08	3.54513e-09	3.45944e-08	7.82657e-09	5.49958e-09	1.99316e-10	0.0001		5.9996	0.857725	0.685325	0.0949408	0.0796571	0.00302046	0.00228848		0.326999	0.067365	0.0260397	0.0143568	0.0322797
6.01511	16.0151	0.00199226	0.00199798	9.51324e-05	7.89296e-07	6.39586e-07	1.51322e-06	6.66501e-07	4.36749e-08	1.87782e-08	1.5569e-06	6.85279e-07	4.25158e-06	3.95856e-07	8.48933e-08	7.7336e-08	1.57981e-07	1.01177e-07	6.26742e-07	9.8674e-08	7.84723e-07	1.99851e-07	2.30013e-07	9.5996e-09	3.86079e-09	3.41758e-09	7.55687e-09	4.28954e-09	2.70554e-08	3.56338e-09	3.46122e-08	7.85293e-09	5.51214e-09	2.00964e-10	0.0001		6.0151	0.859257	0.692593	0.0970335	0.0849685	0.0033777	0.00368889		0.32526	0.0652885	0.0293109	0.0114086	0.0292373
6.03061	16.0306	0.00199225	0.00199798	9.51304e-05	7.89031e-07	6.40003e-07	1.5125e-06	6.68127e-07	4.36538e-08	1.88258e-08	1.55615e-06	6.86952e-07	4.257e-06	3.98184e-07	8.48733e-08	7.73621e-08	1.57879e-07	1.01339e-07	6.27113e-07	9.91463e-08	7.84992e-07	2.00485e-07	2.30498e-07	9.67605e-09	3.85976e-09	3.41901e-09	7.55214e-09	4.29763e-09	2.70779e-08	3.58167e-09	3.46301e-08	7.8793e-09	5.52472e-09	2.0262e-10	0.0001		6.0306	0.870266	0.697536	0.0934562	0.0894891	0.00441867	0.0014932		0.343451	0.0712441	0.0300802	0.0116269	0.0296703
6.04611	16.0461	0.00199225	0.00199797	9.51283e-05	7.88768e-07	6.40418e-07	1.51177e-06	6.69749e-07	4.36328e-08	1.88732e-08	1.55541e-06	6.88622e-07	4.26241e-06	4.00518e-07	8.48535e-08	7.7388e-08	1.57776e-07	1.015e-07	6.27484e-07	9.96192e-08	7.8526e-07	2.01119e-07	2.30984e-07	9.75289e-09	3.85874e-09	3.42043e-09	7.54742e-09	4.30569e-09	2.71005e-08	3.59999e-09	3.46479e-08	7.90567e-09	5.53731e-09	2.04286e-10	0.0001		6.0461	0.894016	0.729572	0.0952917	0.0825451	0.00446241	0.0027273		0.338451	0.0670752	0.0243	0.0122135	0.0325819
6.06163	16.0616	0.00199224	0.00199797	9.51263e-05	7.88507e-07	6.40832e-07	1.51105e-06	6.71369e-07	4.36118e-08	1.89207e-08	1.55466e-06	6.9029e-07	4.26783e-06	4.02861e-07	8.48337e-08	7.74137e-08	1.57674e-07	1.0166e-07	6.27854e-07	1.00093e-07	7.85528e-07	2.01753e-07	2.31471e-07	9.83019e-09	3.85772e-09	3.42184e-09	7.54272e-09	4.31372e-09	2.7123e-08	3.61836e-09	3.46657e-08	7.93208e-09	5.54993e-09	2.05962e-10	0.0001		6.06162	0.867173	0.69836	0.0960275	0.0854387	0.0026554	0.00150287		0.325994	0.0734364	0.0296577	0.012186	0.0285245
6.07713	16.0771	0.00199224	0.00199796	9.51243e-05	7.88246e-07	6.41242e-07	1.51033e-06	6.72984e-07	4.35908e-08	1.89679e-08	1.55392e-06	6.91952e-07	4.27324e-06	4.05207e-07	8.4814e-08	7.74393e-08	1.57573e-07	1.01819e-07	6.28222e-07	1.00567e-07	7.85796e-07	2.02387e-07	2.31958e-07	9.90776e-09	3.8567e-09	3.42324e-09	7.53803e-09	4.32172e-09	2.71454e-08	3.63673e-09	3.46835e-08	7.95845e-09	5.56254e-09	2.07644e-10	0.0001		6.07713	0.874221	0.707847	0.099391	0.0816712	0.00358522	0.00312142		0.320228	0.0727527	0.0255697	0.0115615	0.027298
6.09262	16.0926	0.00199223	0.00199796	9.51223e-05	7.87988e-07	6.41651e-07	1.50961e-06	6.74594e-07	4.35699e-08	1.90151e-08	1.55318e-06	6.93609e-07	4.27864e-06	4.07559e-07	8.47945e-08	7.74646e-08	1.57472e-07	1.01978e-07	6.2859e-07	1.01041e-07	7.86062e-07	2.0302e-07	2.32445e-07	9.98567e-09	3.8557e-09	3.42464e-09	7.53336e-09	4.32969e-09	2.71679e-08	3.65513e-09	3.47012e-08	7.98482e-09	5.57516e-09	2.09335e-10	0.0001		6.09262	0.923997	0.74791	0.0982536	0.0894476	0.00438939	0.00288226		0.33791	0.0707474	0.0314163	0.0120324	0.031019
6.10813	16.1081	0.00199223	0.00199795	9.51202e-05	7.8773e-07	6.42057e-07	1.50889e-06	6.76202e-07	4.3549e-08	1.90622e-08	1.55244e-06	6.95265e-07	4.28404e-06	4.09917e-07	8.47752e-08	7.74898e-08	1.57372e-07	1.02136e-07	6.28958e-07	1.01516e-07	7.86329e-07	2.03653e-07	2.32932e-07	1.0064e-08	3.8547e-09	3.42602e-09	7.5287e-09	4.33764e-09	2.71903e-08	3.67357e-09	3.4719e-08	8.01121e-09	5.58779e-09	2.11035e-10	0.0001		6.10813	0.919083	0.725449	0.100234	0.0816027	0.00237733	0.00285674		0.327874	0.0756328	0.0266716	0.0135783	0.031762
6.12364	16.1236	0.00199222	0.00199794	9.51182e-05	7.87473e-07	6.42462e-07	1.50818e-06	6.77808e-07	4.35281e-08	1.91092e-08	1.5517e-06	6.96917e-07	4.28945e-06	4.12283e-07	8.47559e-08	7.75148e-08	1.57271e-07	1.02294e-07	6.29324e-07	1.01992e-07	7.86596e-07	2.04286e-07	2.3342e-07	1.01428e-08	3.8537e-09	3.42739e-09	7.52405e-09	4.34556e-09	2.72126e-08	3.69205e-09	3.47367e-08	8.03761e-09	5.60045e-09	2.12745e-10	0.0001		6.12362	0.904429	0.711789	0.103892	0.0810362	0.00274367	0.0040643		0.337819	0.0696208	0.0244186	0.0105017	0.0309687
6.13913	16.1391	0.00199222	0.00199794	9.51162e-05	7.87219e-07	6.42863e-07	1.50746e-06	6.79407e-07	4.35073e-08	1.9156e-08	1.55097e-06	6.98563e-07	4.29484e-06	4.14652e-07	8.47367e-08	7.75395e-08	1.57172e-07	1.0245e-07	6.2969e-07	1.02468e-07	7.86861e-07	2.04918e-07	2.33907e-07	1.02218e-08	3.85272e-09	3.42876e-09	7.51943e-09	4.35344e-09	2.7235e-08	3.71053e-09	3.47544e-08	8.06397e-09	5.6131e-09	2.14461e-10	0.0001		6.13912	0.901977	0.737191	0.100604	0.0852933	0.00485535	0.00159005		0.32299	0.0690795	0.0290491	0.0126254	0.0275807
6.15463	16.1546	0.00199221	0.00199793	9.51142e-05	7.86965e-07	6.43263e-07	1.50675e-06	6.81003e-07	4.34865e-08	1.92027e-08	1.55023e-06	7.00206e-07	4.30024e-06	4.17026e-07	8.47177e-08	7.75641e-08	1.57072e-07	1.02606e-07	6.30054e-07	1.02944e-07	7.87126e-07	2.0555e-07	2.34395e-07	1.03011e-08	3.85173e-09	3.43011e-09	7.51482e-09	4.36129e-09	2.72573e-08	3.72904e-09	3.47721e-08	8.09034e-09	5.62576e-09	2.16186e-10	0.0001		6.15463	0.862262	0.723257	0.0999621	0.0859624	0.00518333	0.00224631		0.328128	0.0671134	0.029353	0.0128565	0.0316489
6.17014	16.1701	0.00199221	0.00199793	9.51122e-05	7.86713e-07	6.43661e-07	1.50603e-06	6.82597e-07	4.34657e-08	1.92494e-08	1.5495e-06	7.01846e-07	4.30563e-06	4.19408e-07	8.46988e-08	7.75886e-08	1.56973e-07	1.02762e-07	6.30418e-07	1.03421e-07	7.87391e-07	2.06183e-07	2.34884e-07	1.0381e-08	3.85076e-09	3.43146e-09	7.51022e-09	4.36913e-09	2.72795e-08	3.7476e-09	3.47898e-08	8.11672e-09	5.63844e-09	2.1792e-10	0.0001		6.17013	0.863264	0.709018	0.0937386	0.0854875	0.00255738	0.00312863		0.334836	0.069487	0.0257621	0.0140921	0.0304145
6.18565	16.1856	0.0019922	0.00199792	9.51102e-05	7.86462e-07	6.44056e-07	1.50532e-06	6.84187e-07	4.34449e-08	1.92959e-08	1.54876e-06	7.03483e-07	4.31103e-06	4.21797e-07	8.468e-08	7.76129e-08	1.56875e-07	1.02916e-07	6.30781e-07	1.03899e-07	7.87656e-07	2.06815e-07	2.35373e-07	1.04612e-08	3.84979e-09	3.43279e-09	7.50563e-09	4.37693e-09	2.73018e-08	3.76618e-09	3.48074e-08	8.14312e-09	5.65113e-09	2.19664e-10	0.0001		6.18564	0.890451	0.687877	0.0982774	0.0817005	0.0029706	0.00103963		0.342363	0.0691144	0.0282791	0.0128431	0.0285354
6.20114	16.2011	0.0019922	0.00199792	9.51082e-05	7.86212e-07	6.4445e-07	1.50461e-06	6.85772e-07	4.34242e-08	1.93424e-08	1.54803e-06	7.05115e-07	4.31641e-06	4.24189e-07	8.46613e-08	7.7637e-08	1.56777e-07	1.0307e-07	6.31143e-07	1.04377e-07	7.8792e-07	2.07447e-07	2.35861e-07	1.05417e-08	3.84882e-09	3.43412e-09	7.50107e-09	4.3847e-09	2.7324e-08	3.78478e-09	3.48251e-08	8.16949e-09	5.66382e-09	2.21415e-10	0.0001		6.20114	0.895006	0.724064	0.102232	0.0831348	0.00276071	0.00256346		0.32562	0.0718233	0.0320595	0.0130374	0.0312396
6.21665	16.2167	0.00199219	0.00199791	9.51063e-05	7.85964e-07	6.44841e-07	1.5039e-06	6.87356e-07	4.34035e-08	1.93887e-08	1.5473e-06	7.06744e-07	4.3218e-06	4.26589e-07	8.46427e-08	7.76609e-08	1.56679e-07	1.03224e-07	6.31505e-07	1.04855e-07	7.88184e-07	2.08079e-07	2.36351e-07	1.06226e-08	3.84786e-09	3.43544e-09	7.49651e-09	4.39245e-09	2.73462e-08	3.80342e-09	3.48427e-08	8.19588e-09	5.67654e-09	2.23176e-10	0.0001		6.21664	0.854047	0.690846	0.0977944	0.0816837	0.00365707	0.00170436		0.333753	0.0636301	0.0279266	0.0119463	0.0323241
6.23216	16.2322	0.00199219	0.00199791	9.51043e-05	7.85716e-07	6.4523e-07	1.50319e-06	6.88934e-07	4.33829e-08	1.9435e-08	1.54657e-06	7.08369e-07	4.32718e-06	4.28995e-07	8.46242e-08	7.76847e-08	1.56581e-07	1.03376e-07	6.31866e-07	1.05334e-07	7.88447e-07	2.0871e-07	2.36841e-07	1.07039e-08	3.84691e-09	3.43675e-09	7.49197e-09	4.40017e-09	2.73683e-08	3.82209e-09	3.48603e-08	8.22226e-09	5.68926e-09	2.24946e-10	0.0001		6.23216	0.83957	0.714359	0.0965304	0.0785024	0.00373591	0.00164391		0.319926	0.0761143	0.0301469	0.0124817	0.0302457
6.24766	16.2477	0.00199218	0.0019979	9.51023e-05	7.85471e-07	6.45617e-07	1.50248e-06	6.90509e-07	4.33623e-08	1.94811e-08	1.54584e-06	7.0999e-07	4.33256e-06	4.31404e-07	8.46059e-08	7.77082e-08	1.56484e-07	1.03528e-07	6.32225e-07	1.05813e-07	7.8871e-07	2.09341e-07	2.3733e-07	1.07855e-08	3.84596e-09	3.43806e-09	7.48745e-09	4.40786e-09	2.73904e-08	3.84077e-09	3.48779e-08	8.24863e-09	5.70199e-09	2.26723e-10	0.0001		6.24765	0.900997	0.739768	0.0978062	0.0794535	0.00268364	0.00303556		0.323221	0.07179	0.0285308	0.0120444	0.0275652
6.26315	16.2631	0.00199218	0.0019979	9.51003e-05	7.85226e-07	6.46002e-07	1.50177e-06	6.92079e-07	4.33417e-08	1.9527e-08	1.54512e-06	7.11606e-07	4.33794e-06	4.33818e-07	8.45877e-08	7.77316e-08	1.56388e-07	1.03679e-07	6.32584e-07	1.06293e-07	7.88972e-07	2.09972e-07	2.3782e-07	1.08675e-08	3.84502e-09	3.43935e-09	7.48295e-09	4.41552e-09	2.74125e-08	3.85947e-09	3.48955e-08	8.27498e-09	5.71471e-09	2.28507e-10	0.0001		6.26314	0.895288	0.726804	0.0975474	0.0917803	0.0042331	0.00236074		0.330997	0.078607	0.0252932	0.0118636	0.0297294
6.27867	16.2787	0.00199217	0.00199789	9.50984e-05	7.84983e-07	6.46385e-07	1.50107e-06	6.93648e-07	4.33211e-08	1.9573e-08	1.54439e-06	7.13221e-07	4.34332e-06	4.36243e-07	8.45695e-08	7.77549e-08	1.56292e-07	1.0383e-07	6.32943e-07	1.06773e-07	7.89235e-07	2.10603e-07	2.38311e-07	1.095e-08	3.84408e-09	3.44064e-09	7.47845e-09	4.42316e-09	2.74346e-08	3.87823e-09	3.4913e-08	8.30139e-09	5.72748e-09	2.30305e-10	0.0001		6.27866	0.919243	0.748398	0.0979555	0.0890585	0.00351524	0.00183644		0.314986	0.0691973	0.0270926	0.0132313	0.0263795
6.29416	16.2942	0.00199217	0.00199789	9.50964e-05	7.84741e-07	6.46766e-07	1.50036e-06	6.95211e-07	4.33006e-08	1.96188e-08	1.54366e-06	7.1483e-07	4.34869e-06	4.38668e-07	8.45515e-08	7.7778e-08	1.56196e-07	1.0398e-07	6.333e-07	1.07254e-07	7.89496e-07	2.11233e-07	2.38801e-07	1.10327e-08	3.84315e-09	3.44191e-09	7.47397e-09	4.43076e-09	2.74566e-08	3.89698e-09	3.49306e-08	8.32774e-09	5.74023e-09	2.32107e-10	0.0001		6.29417	0.859594	0.677047	0.0949659	0.0773116	0.0037072	0.00300752		0.342158	0.0718182	0.0283299	0.0145875	0.0326216
6.30966	16.3097	0.00199216	0.00199788	9.50944e-05	7.845e-07	6.47145e-07	1.49966e-06	6.96772e-07	4.32801e-08	1.96645e-08	1.54294e-06	7.16436e-07	4.35406e-06	4.41102e-07	8.45336e-08	7.78009e-08	1.56101e-07	1.04129e-07	6.33657e-07	1.07735e-07	7.89757e-07	2.11864e-07	2.39292e-07	1.11158e-08	3.84222e-09	3.44318e-09	7.46951e-09	4.43834e-09	2.74786e-08	3.91578e-09	3.49481e-08	8.35412e-09	5.753e-09	2.33919e-10	0.0001		6.30966	0.89929	0.719977	0.10019	0.0853164	0.00421908	0.00232186		0.331377	0.0735339	0.0261642	0.0120196	0.0324608
6.32518	16.3252	0.00199216	0.00199788	9.50925e-05	7.8426e-07	6.47522e-07	1.49896e-06	6.9833e-07	4.32597e-08	1.97102e-08	1.54222e-06	7.1804e-07	4.35943e-06	4.43543e-07	8.45158e-08	7.78237e-08	1.56006e-07	1.04278e-07	6.34013e-07	1.08217e-07	7.90018e-07	2.12494e-07	2.39784e-07	1.11994e-08	3.8413e-09	3.44444e-09	7.46505e-09	4.4459e-09	2.75006e-08	3.93462e-09	3.49656e-08	8.38052e-09	5.76579e-09	2.35743e-10	0.0001		6.32516	0.848599	0.701556	0.102362	0.088065	0.00330309	0.00195471		0.342448	0.0800316	0.0299574	0.0106628	0.0324651
6.34066	16.3407	0.00199215	0.00199787	9.50905e-05	7.84022e-07	6.47896e-07	1.49826e-06	6.9988e-07	4.32393e-08	1.97556e-08	1.5415e-06	7.19636e-07	4.36479e-06	4.45983e-07	8.44982e-08	7.78462e-08	1.55911e-07	1.04425e-07	6.34367e-07	1.08698e-07	7.90278e-07	2.13123e-07	2.40274e-07	1.12832e-08	3.84039e-09	3.44569e-09	7.46063e-09	4.45341e-09	2.75225e-08	3.95343e-09	3.49831e-08	8.40684e-09	5.77856e-09	2.37569e-10	0.0001		6.34066	0.900115	0.714296	0.0941596	0.0827898	0.00315906	0.00433321		0.333402	0.0711014	0.032839	0.0146633	0.0253177
6.35618	16.3562	0.00199214	0.00199787	9.50886e-05	7.83784e-07	6.4827e-07	1.49756e-06	7.01431e-07	4.32189e-08	1.9801e-08	1.54077e-06	7.21232e-07	4.37016e-06	4.48436e-07	8.44806e-08	7.78687e-08	1.55817e-07	1.04573e-07	6.34722e-07	1.09181e-07	7.90539e-07	2.13753e-07	2.40766e-07	1.13675e-08	3.83947e-09	3.44694e-09	7.4562e-09	4.46091e-09	2.75444e-08	3.97233e-09	3.50006e-08	8.43324e-09	5.79137e-09	2.3941e-10	0.0001		6.35616	0.890311	0.719055	0.0999436	0.0808505	0.00198041	0.0028965		0.341001	0.0804899	0.0243467	0.01508	0.0338818
6.37168	16.3717	0.00199214	0.00199786	9.50866e-05	7.83548e-07	6.48641e-07	1.49686e-06	7.02977e-07	4.31985e-08	1.98463e-08	1.54006e-06	7.22823e-07	4.37552e-06	4.50892e-07	8.44631e-08	7.7891e-08	1.55723e-07	1.04719e-07	6.35075e-07	1.09663e-07	7.90798e-07	2.14383e-07	2.41258e-07	1.14521e-08	3.83857e-09	3.44817e-09	7.4518e-09	4.46838e-09	2.75662e-08	3.99123e-09	3.5018e-08	8.45961e-09	5.80418e-09	2.41257e-10	0.0001		6.37167	0.879673	0.705122	0.0878588	0.0876623	0.00222183	0.00203967		0.330987	0.0761142	0.028013	0.0181605	0.0304736
6.38717	16.3872	0.00199213	0.00199786	9.50847e-05	7.83314e-07	6.49009e-07	1.49616e-06	7.04518e-07	4.31782e-08	1.98914e-08	1.53934e-06	7.24409e-07	4.38087e-06	4.53351e-07	8.44457e-08	7.79131e-08	1.5563e-07	1.04865e-07	6.35428e-07	1.10146e-07	7.91057e-07	2.15011e-07	2.4175e-07	1.15371e-08	3.83767e-09	3.4494e-09	7.44741e-09	4.47582e-09	2.75881e-08	4.01013e-09	3.50355e-08	8.48595e-09	5.81699e-09	2.43112e-10	0.0001		6.38718	0.871447	0.694165	0.0919193	0.0804041	0.00341092	0.00320898		0.339832	0.070537	0.0246842	0.0135474	0.0274422
6.40268	16.4027	0.00199213	0.00199785	9.50828e-05	7.8308e-07	6.49376e-07	1.49546e-06	7.06057e-07	4.31579e-08	1.99365e-08	1.53862e-06	7.25993e-07	4.38622e-06	4.55819e-07	8.44285e-08	7.7935e-08	1.55537e-07	1.05011e-07	6.3578e-07	1.1063e-07	7.91316e-07	2.15641e-07	2.42243e-07	1.16225e-08	3.83678e-09	3.45062e-09	7.44303e-09	4.48323e-09	2.76099e-08	4.02909e-09	3.50529e-08	8.51233e-09	5.82983e-09	2.44978e-10	0.0001		6.40268	0.898172	0.741894	0.103816	0.0817153	0.00337057	0.00269106		0.335902	0.0761344	0.0233147	0.0129878	0.0300346
6.41819	16.4182	0.00199212	0.00199785	9.50808e-05	7.82847e-07	6.49741e-07	1.49477e-06	7.07592e-07	4.31376e-08	1.99815e-08	1.53791e-06	7.27574e-07	4.39158e-06	4.58292e-07	8.44113e-08	7.79568e-08	1.55444e-07	1.05155e-07	6.36131e-07	1.11114e-07	7.91575e-07	2.16269e-07	2.42736e-07	1.17083e-08	3.83589e-09	3.45183e-09	7.43867e-09	4.49062e-09	2.76317e-08	4.04808e-09	3.50703e-08	8.5387e-09	5.84267e-09	2.46852e-10	0.0001		6.41819	0.887859	0.74519	0.100512	0.0819153	0.00258914	0.00234478		0.325164	0.069897	0.0292817	0.0141149	0.0298252
6.43368	16.4337	0.00199212	0.00199784	9.50789e-05	7.82616e-07	6.50104e-07	1.49407e-06	7.09123e-07	4.31174e-08	2.00264e-08	1.53719e-06	7.29149e-07	4.39693e-06	4.6077e-07	8.43943e-08	7.79785e-08	1.55352e-07	1.05299e-07	6.36481e-07	1.11599e-07	7.91833e-07	2.16898e-07	2.43229e-07	1.17944e-08	3.835e-09	3.45303e-09	7.43432e-09	4.49798e-09	2.76534e-08	4.06707e-09	3.50877e-08	8.56505e-09	5.85552e-09	2.48734e-10	0.0001		6.43368	0.863047	0.680586	0.093351	0.0870934	0.00370401	0.00335234		0.344884	0.0792184	0.0273801	0.0137504	0.0322239
6.44918	16.4492	0.00199211	0.00199784	9.5077e-05	7.82386e-07	6.50465e-07	1.49338e-06	7.1065e-07	4.30972e-08	2.00711e-08	1.53648e-06	7.30721e-07	4.40227e-06	4.63253e-07	8.43773e-08	7.8e-08	1.5526e-07	1.05443e-07	6.36831e-07	1.12083e-07	7.92091e-07	2.17526e-07	2.43722e-07	1.18809e-08	3.83412e-09	3.45423e-09	7.42999e-09	4.50531e-09	2.76751e-08	4.0861e-09	3.51051e-08	8.59141e-09	5.86838e-09	2.50625e-10	0.0001		6.44919	0.87088	0.722341	0.0975457	0.0897865	0.00357101	0.00350496		0.347997	0.0727811	0.02421	0.0119941	0.0297574
6.4647	16.4647	0.00199211	0.00199783	9.5075e-05	7.82157e-07	6.50825e-07	1.49269e-06	7.12176e-07	4.30771e-08	2.01158e-08	1.53577e-06	7.32292e-07	4.40762e-06	4.65745e-07	8.43604e-08	7.80213e-08	1.55168e-07	1.05585e-07	6.3718e-07	1.12569e-07	7.92348e-07	2.18154e-07	2.44216e-07	1.19678e-08	3.83325e-09	3.45542e-09	7.42567e-09	4.51262e-09	2.76968e-08	4.10517e-09	3.51225e-08	8.61779e-09	5.88126e-09	2.52528e-10	0.0001		6.46469	0.857176	0.717198	0.0940231	0.0794573	0.0027422	0.00190979		0.341176	0.0725336	0.0320287	0.013482	0.0290587
6.4802	16.4802	0.0019921	0.00199783	9.50731e-05	7.81929e-07	6.51182e-07	1.492e-06	7.13696e-07	4.3057e-08	2.01604e-08	1.53506e-06	7.33856e-07	4.41297e-06	4.68239e-07	8.43437e-08	7.80425e-08	1.55077e-07	1.05727e-07	6.37528e-07	1.13055e-07	7.92605e-07	2.18782e-07	2.4471e-07	1.20551e-08	3.83238e-09	3.4566e-09	7.42136e-09	4.5199e-09	2.77185e-08	4.12424e-09	3.51398e-08	8.64414e-09	5.89414e-09	2.54437e-10	0.0001		6.48018	0.924786	0.719074	0.103349	0.082223	0.00405377	0.00256777		0.340112	0.0757636	0.0315199	0.0129227	0.030895
6.4957	16.4957	0.0019921	0.00199782	9.50712e-05	7.81703e-07	6.51537e-07	1.49131e-06	7.15212e-07	4.30369e-08	2.02048e-08	1.53435e-06	7.35417e-07	4.4183e-06	4.70738e-07	8.4327e-08	7.80636e-08	1.54986e-07	1.05869e-07	6.37875e-07	1.1354e-07	7.92861e-07	2.19409e-07	2.45204e-07	1.21427e-08	3.83151e-09	3.45777e-09	7.41708e-09	4.52715e-09	2.77401e-08	4.14334e-09	3.51572e-08	8.67049e-09	5.90703e-09	2.56354e-10	0.0001		6.4957	0.887019	0.736264	0.0987785	0.08165	0.00389685	0.00245059		0.328159	0.0746555	0.0293225	0.0124615	0.027848
6.5112	16.5112	0.00199209	0.00199782	9.50693e-05	7.81477e-07	6.51891e-07	1.49062e-06	7.16725e-07	4.30168e-08	2.02491e-08	1.53364e-06	7.36974e-07	4.42364e-06	4.73244e-07	8.43105e-08	7.80845e-08	1.54896e-07	1.0601e-07	6.38221e-07	1.14027e-07	7.93117e-07	2.20036e-07	2.45698e-07	1.22306e-08	3.83066e-09	3.45894e-09	7.4128e-09	4.53437e-09	2.77617e-08	4.16246e-09	3.51745e-08	8.69684e-09	5.91993e-09	2.5828e-10	0.0001		6.51119	0.846807	0.702055	0.0931487	0.0833967	0.00246276	0.00242046		0.33822	0.0821291	0.0283947	0.00890661	0.0325851
6.5267	16.5267	0.00199209	0.00199781	9.50674e-05	7.81253e-07	6.52243e-07	1.48994e-06	7.18234e-07	4.29968e-08	2.02934e-08	1.53293e-06	7.38528e-07	4.42898e-06	4.75756e-07	8.4294e-08	7.81052e-08	1.54806e-07	1.0615e-07	6.38567e-07	1.14514e-07	7.93373e-07	2.20663e-07	2.46193e-07	1.23191e-08	3.8298e-09	3.4601e-09	7.40854e-09	4.54157e-09	2.77832e-08	4.18162e-09	3.51918e-08	8.72319e-09	5.93284e-09	2.60217e-10	0.0001		6.52669	0.879266	0.738702	0.089019	0.0908003	0.00395147	0.00226431		0.341525	0.080136	0.0273409	0.0146009	0.0355067
6.54221	16.5422	0.00199208	0.0019978	9.50655e-05	7.8103e-07	6.52592e-07	1.48925e-06	7.1974e-07	4.29768e-08	2.03375e-08	1.53223e-06	7.40078e-07	4.43431e-06	4.78272e-07	8.42777e-08	7.81258e-08	1.54716e-07	1.06289e-07	6.38912e-07	1.15001e-07	7.93629e-07	2.2129e-07	2.46688e-07	1.24078e-08	3.82895e-09	3.46125e-09	7.40429e-09	4.54874e-09	2.78048e-08	4.2008e-09	3.52091e-08	8.74954e-09	5.94576e-09	2.62161e-10	0.0001		6.5422	0.856246	0.687	0.0932605	0.0805385	0.00296601	0.0026063		0.348757	0.0775759	0.027294	0.011529	0.0283853
6.55771	16.5577	0.00199208	0.0019978	9.50636e-05	7.80808e-07	6.5294e-07	1.48857e-06	7.21242e-07	4.29569e-08	2.03815e-08	1.53152e-06	7.41624e-07	4.43964e-06	4.80795e-07	8.42614e-08	7.81463e-08	1.54627e-07	1.06428e-07	6.39256e-07	1.15488e-07	7.93884e-07	2.21917e-07	2.47183e-07	1.2497e-08	3.82811e-09	3.46239e-09	7.40006e-09	4.55589e-09	2.78263e-08	4.22e-09	3.52263e-08	8.77589e-09	5.95869e-09	2.64115e-10	0.0001		6.5577	0.880349	0.736237	0.0936173	0.0860803	0.0027021	0.00231123		0.335483	0.0786961	0.0313106	0.0130949	0.0307148
6.57322	16.5732	0.00199207	0.00199779	9.50617e-05	7.80587e-07	6.53287e-07	1.48788e-06	7.22742e-07	4.29369e-08	2.04255e-08	1.53082e-06	7.43167e-07	4.44497e-06	4.83324e-07	8.42452e-08	7.81666e-08	1.54538e-07	1.06567e-07	6.396e-07	1.15977e-07	7.94138e-07	2.22543e-07	2.47679e-07	1.25865e-08	3.82727e-09	3.46352e-09	7.39584e-09	4.56301e-09	2.78478e-08	4.23923e-09	3.52436e-08	8.80225e-09	5.97164e-09	2.66079e-10	0.0001		6.57321	0.911133	0.725633	0.101247	0.090866	0.00295498	0.00181858		0.338909	0.0800427	0.0295215	0.0124003	0.031617
6.58871	16.5887	0.00199207	0.00199779	9.50598e-05	7.80367e-07	6.53631e-07	1.4872e-06	7.24236e-07	4.29171e-08	2.04693e-08	1.53012e-06	7.44705e-07	4.45029e-06	4.85856e-07	8.42292e-08	7.81868e-08	1.5445e-07	1.06704e-07	6.39943e-07	1.16465e-07	7.94392e-07	2.23169e-07	2.48175e-07	1.26764e-08	3.82643e-09	3.46465e-09	7.39164e-09	4.5701e-09	2.78692e-08	4.25848e-09	3.52608e-08	8.82858e-09	5.98459e-09	2.6805e-10	0.0001		6.58871	0.889816	0.724259	0.0975461	0.0846043	0.00334318	0.00221365		0.333745	0.0783493	0.0295372	0.0110416	0.0322695
6.60422	16.6042	0.00199206	0.00199778	9.50579e-05	7.80148e-07	6.53973e-07	1.48652e-06	7.25727e-07	4.28972e-08	2.0513e-08	1.52942e-06	7.4624e-07	4.45562e-06	4.88394e-07	8.42132e-08	7.82068e-08	1.54362e-07	1.06841e-07	6.40285e-07	1.16953e-07	7.94646e-07	2.23795e-07	2.48671e-07	1.27667e-08	3.8256e-09	3.46577e-09	7.38745e-09	4.57717e-09	2.78906e-08	4.27775e-09	3.52781e-08	8.85492e-09	5.99755e-09	2.7003e-10	0.0001		6.6042	0.861584	0.701292	0.0986089	0.0866979	0.00321894	0.00347333		0.329183	0.0793533	0.0295669	0.0125345	0.0290132
6.61972	16.6197	0.00199206	0.00199778	9.50561e-05	7.79931e-07	6.54314e-07	1.48584e-06	7.27215e-07	4.28774e-08	2.05566e-08	1.52872e-06	7.47771e-07	4.46093e-06	4.90938e-07	8.41973e-08	7.82267e-08	1.54274e-07	1.06978e-07	6.40626e-07	1.17442e-07	7.949e-07	2.2442e-07	2.49167e-07	1.28573e-08	3.82478e-09	3.46689e-09	7.38327e-09	4.58421e-09	2.7912e-08	4.29705e-09	3.52953e-08	8.88125e-09	6.01052e-09	2.72019e-10	0.0001		6.61972	0.890515	0.739486	0.10413	0.0799694	0.00203316	0.0023788		0.33222	0.0817211	0.0301141	0.0167698	0.0332422
6.63522	16.6352	0.00199205	0.00199777	9.50542e-05	7.79714e-07	6.54653e-07	1.48516e-06	7.28699e-07	4.28576e-08	2.06001e-08	1.52802e-06	7.49299e-07	4.46625e-06	4.93487e-07	8.41815e-08	7.82464e-08	1.54187e-07	1.07113e-07	6.40966e-07	1.17932e-07	7.95153e-07	2.25045e-07	2.49664e-07	1.29483e-08	3.82395e-09	3.46799e-09	7.37911e-09	4.59122e-09	2.79334e-08	4.31636e-09	3.53125e-08	8.90758e-09	6.0235e-09	2.74018e-10	0.0001		6.63521	0.869083	0.730865	0.0914197	0.0884316	0.00229416	0.00374267		0.334513	0.0825342	0.0253925	0.0156888	0.0288594
6.65073	16.6507	0.00199205	0.00199777	9.50523e-05	7.79498e-07	6.5499e-07	1.48449e-06	7.3018e-07	4.28379e-08	2.06435e-08	1.52733e-06	7.50823e-07	4.47157e-06	4.96043e-07	8.41658e-08	7.82661e-08	1.54099e-07	1.07248e-07	6.41306e-07	1.18422e-07	7.95406e-07	2.2567e-07	2.5016e-07	1.30398e-08	3.82314e-09	3.46909e-09	7.37496e-09	4.59821e-09	2.79547e-08	4.33571e-09	3.53296e-08	8.93392e-09	6.03649e-09	2.76026e-10	0.0001		6.65072	0.91423	0.761952	0.0928354	0.0865426	0.00416186	0.00473206		0.319563	0.0746215	0.0282607	0.0130991	0.0300956
6.66624	16.6662	0.00199204	0.00199776	9.50504e-05	7.79284e-07	6.55325e-07	1.48381e-06	7.31657e-07	4.28182e-08	2.06869e-08	1.52663e-06	7.52344e-07	4.47688e-06	4.98604e-07	8.41502e-08	7.82855e-08	1.54013e-07	1.07383e-07	6.41645e-07	1.18912e-07	7.95658e-07	2.26295e-07	2.50658e-07	1.31316e-08	3.82233e-09	3.47018e-09	7.37083e-09	4.60517e-09	2.7976e-08	4.35509e-09	3.53468e-08	8.96026e-09	6.0495e-09	2.78043e-10	0.0001		6.66622	0.909985	0.743247	0.0919519	0.0812406	0.00423057	0.00374556		0.349272	0.0800142	0.0275733	0.0158273	0.0334823
6.68174	16.6817	0.00199204	0.00199776	9.50486e-05	7.79071e-07	6.55659e-07	1.48314e-06	7.33131e-07	4.27985e-08	2.07301e-08	1.52594e-06	7.53861e-07	4.4822e-06	5.01171e-07	8.41347e-08	7.83049e-08	1.53926e-07	1.07517e-07	6.41984e-07	1.19403e-07	7.9591e-07	2.2692e-07	2.51155e-07	1.32238e-08	3.82152e-09	3.47127e-09	7.36671e-09	4.61211e-09	2.79973e-08	4.37449e-09	3.5364e-08	8.9866e-09	6.06251e-09	2.80069e-10	0.0001		6.68173	0.826375	0.68845	0.0921615	0.0780958	0.00217597	0.00334882		0.343393	0.0804984	0.0276629	0.012296	0.0309848
6.69724	16.6972	0.00199203	0.00199775	9.50467e-05	7.78858e-07	6.55991e-07	1.48246e-06	7.346e-07	4.27789e-08	2.07731e-08	1.52524e-06	7.55373e-07	4.4875e-06	5.0374e-07	8.41192e-08	7.83241e-08	1.5384e-07	1.0765e-07	6.42321e-07	1.19893e-07	7.96162e-07	2.27544e-07	2.51653e-07	1.33163e-08	3.82072e-09	3.47235e-09	7.3626e-09	4.61901e-09	2.80185e-08	4.3939e-09	3.53811e-08	9.01291e-09	6.07553e-09	2.82103e-10	0.0001		6.69724	0.920001	0.75604	0.0989129	0.0839656	0.00299612	0.00230789		0.332799	0.0815562	0.0273575	0.0168885	0.0294913
6.71274	16.7127	0.00199203	0.00199775	9.50448e-05	7.78647e-07	6.56321e-07	1.48179e-06	7.36066e-07	4.27593e-08	2.08161e-08	1.52455e-06	7.56882e-07	4.4928e-06	5.06316e-07	8.41039e-08	7.83432e-08	1.53755e-07	1.07783e-07	6.42658e-07	1.20384e-07	7.96413e-07	2.28167e-07	2.5215e-07	1.34092e-08	3.81992e-09	3.47342e-09	7.35851e-09	4.62589e-09	2.80397e-08	4.41333e-09	3.53982e-08	9.03922e-09	6.08856e-09	2.84145e-10	0.0001		6.71272	0.899038	0.742379	0.0938943	0.0836173	0.00423054	0.00361849		0.337109	0.0781488	0.0303762	0.0145021	0.0312638
6.72825	16.7282	0.00199202	0.00199774	9.5043e-05	7.78437e-07	6.56649e-07	1.48112e-06	7.37529e-07	4.27397e-08	2.0859e-08	1.52386e-06	7.58388e-07	4.49811e-06	5.08899e-07	8.40887e-08	7.83621e-08	1.5367e-07	1.07915e-07	6.42994e-07	1.20876e-07	7.96664e-07	2.28791e-07	2.52649e-07	1.35026e-08	3.81912e-09	3.47448e-09	7.35443e-09	4.63275e-09	2.80609e-08	4.4328e-09	3.54153e-08	9.06556e-09	6.1016e-09	2.86199e-10	0.0001		6.72824	0.881118	0.758366	0.100917	0.0816753	0.00406281	0.0022434		0.325962	0.0806078	0.0247537	0.0177445	0.0305336
6.74374	16.7437	0.00199202	0.00199774	9.50411e-05	7.78228e-07	6.56976e-07	1.48045e-06	7.38987e-07	4.27202e-08	2.09018e-08	1.52317e-06	7.59889e-07	4.50341e-06	5.11484e-07	8.40735e-08	7.83809e-08	1.53585e-07	1.08047e-07	6.43329e-07	1.21368e-07	7.96914e-07	2.29414e-07	2.53147e-07	1.35962e-08	3.81833e-09	3.47554e-09	7.35037e-09	4.63958e-09	2.8082e-08	4.45227e-09	3.54324e-08	9.09186e-09	6.11465e-09	2.88259e-10	0.0001		6.74373	0.905167	0.747553	0.0937851	0.0863447	0.00553552	0.00297299		0.322204	0.081035	0.0290302	0.0130616	0.0265478
6.75925	16.7593	0.00199201	0.00199773	9.50393e-05	7.7802e-07	6.57301e-07	1.47978e-06	7.40443e-07	4.27007e-08	2.09445e-08	1.52248e-06	7.61388e-07	4.50871e-06	5.14078e-07	8.40584e-08	7.83996e-08	1.535e-07	1.08178e-07	6.43664e-07	1.2186e-07	7.97165e-07	2.30038e-07	2.53646e-07	1.36903e-08	3.81755e-09	3.47659e-09	7.34632e-09	4.64639e-09	2.81032e-08	4.4718e-09	3.54495e-08	9.11819e-09	6.12772e-09	2.90332e-10	0.0001		6.75924	0.898488	0.743969	0.0953027	0.083859	0.0037052	0.00320131		0.341192	0.0826582	0.0253853	0.0136995	0.032422
6.77474	16.7747	0.00199201	0.00199773	9.50374e-05	7.77813e-07	6.57624e-07	1.47912e-06	7.41893e-07	4.26812e-08	2.0987e-08	1.5218e-06	7.6288e-07	4.514e-06	5.16673e-07	8.40435e-08	7.84181e-08	1.53416e-07	1.08308e-07	6.43998e-07	1.22352e-07	7.97414e-07	2.3066e-07	2.54144e-07	1.37847e-08	3.81677e-09	3.47764e-09	7.34229e-09	4.65317e-09	2.81243e-08	4.4913e-09	3.54665e-08	9.14447e-09	6.14077e-09	2.92409e-10	0.0001		6.77473	0.895973	0.739453	0.105313	0.0853337	0.00288974	0.00286143		0.339516	0.0814036	0.0262854	0.0176936	0.0281135
6.79025	16.7903	0.001992	0.00199772	9.50356e-05	7.77607e-07	6.57946e-07	1.47845e-06	7.43342e-07	4.26618e-08	2.10295e-08	1.52111e-06	7.64372e-07	4.5193e-06	5.19278e-07	8.40286e-08	7.84365e-08	1.53332e-07	1.08438e-07	6.44331e-07	1.22845e-07	7.97664e-07	2.31283e-07	2.54644e-07	1.38796e-08	3.81599e-09	3.47867e-09	7.33826e-09	4.65993e-09	2.81453e-08	4.51087e-09	3.54836e-08	9.1708e-09	6.15386e-09	2.94499e-10	0.0001		6.79024	0.872086	0.736201	0.0928111	0.0897965	0.00431707	0.00287303		0.33807	0.0834073	0.0251979	0.0146441	0.0312914
6.80575	16.8057	0.001992	0.00199772	9.50338e-05	7.77402e-07	6.58265e-07	1.47779e-06	7.44786e-07	4.26424e-08	2.10718e-08	1.52043e-06	7.65858e-07	4.52459e-06	5.21884e-07	8.40138e-08	7.84548e-08	1.53249e-07	1.08567e-07	6.44664e-07	1.23338e-07	7.97913e-07	2.31905e-07	2.55143e-07	1.39748e-08	3.81522e-09	3.4797e-09	7.33426e-09	4.66665e-09	2.81664e-08	4.53043e-09	3.55006e-08	9.19708e-09	6.16694e-09	2.96596e-10	0.0001		6.80575	0.867537	0.711053	0.09954	0.0899211	0.00204001	0.00348305		0.342351	0.0827591	0.0300032	0.0134898	0.0299768
6.82125	16.8213	0.00199199	0.00199771	9.50319e-05	7.77198e-07	6.58583e-07	1.47712e-06	7.46227e-07	4.26231e-08	2.11141e-08	1.51975e-06	7.67341e-07	4.52987e-06	5.24498e-07	8.3999e-08	7.8473e-08	1.53166e-07	1.08695e-07	6.44996e-07	1.23832e-07	7.98161e-07	2.32527e-07	2.55643e-07	1.40704e-08	3.81445e-09	3.48073e-09	7.33026e-09	4.67336e-09	2.81874e-08	4.55003e-09	3.55176e-08	9.22339e-09	6.18005e-09	2.98703e-10	0.0001		6.82126	0.869347	0.718148	0.0940709	0.0923576	0.0025679	0.00323407		0.347123	0.0793059	0.0287985	0.0149818	0.0277959
6.83676	16.8368	0.00199198	0.00199771	9.50301e-05	7.76995e-07	6.589e-07	1.47646e-06	7.47665e-07	4.26038e-08	2.11563e-08	1.51907e-06	7.68821e-07	4.53516e-06	5.27118e-07	8.39844e-08	7.8491e-08	1.53083e-07	1.08823e-07	6.45327e-07	1.24326e-07	7.9841e-07	2.33149e-07	2.56143e-07	1.41664e-08	3.81369e-09	3.48175e-09	7.32628e-09	4.68004e-09	2.82084e-08	4.56966e-09	3.55346e-08	9.24969e-09	6.19316e-09	3.0082e-10	0.0001		6.83675	0.898046	0.743025	0.0971349	0.0837176	0.00507944	0.002836		0.346981	0.0867846	0.0275143	0.016054	0.0301506
6.85227	16.8523	0.00199198	0.0019977	9.50283e-05	7.76792e-07	6.59215e-07	1.4758e-06	7.491e-07	4.25845e-08	2.11984e-08	1.51839e-06	7.70298e-07	4.54045e-06	5.29743e-07	8.39698e-08	7.85089e-08	1.53001e-07	1.08951e-07	6.45657e-07	1.2482e-07	7.98658e-07	2.33771e-07	2.56643e-07	1.42628e-08	3.81293e-09	3.48276e-09	7.32231e-09	4.68669e-09	2.82293e-08	4.58931e-09	3.55516e-08	9.276e-09	6.20628e-09	3.02947e-10	0.0001		6.85225	0.866918	0.7229	0.0970622	0.0817327	0.00274846	0.00224075		0.336622	0.0807314	0.0325304	0.0141983	0.0314173
6.86777	16.8678	0.00199197	0.0019977	9.50265e-05	7.76592e-07	6.59528e-07	1.47514e-06	7.50529e-07	4.25652e-08	2.12403e-08	1.51771e-06	7.7177e-07	4.54573e-06	5.32371e-07	8.39554e-08	7.85267e-08	1.52919e-07	1.09078e-07	6.45987e-07	1.25314e-07	7.98906e-07	2.34392e-07	2.57144e-07	1.43595e-08	3.81217e-09	3.48376e-09	7.31836e-09	4.69332e-09	2.82502e-08	4.60896e-09	3.55686e-08	9.30228e-09	6.21941e-09	3.0508e-10	0.0001		6.86776	0.864671	0.721628	0.0926653	0.0748992	0.00284828	0.00162636		0.331531	0.0801909	0.0288661	0.0126668	0.026023
6.88326	16.8833	0.00199197	0.00199769	9.50246e-05	7.76392e-07	6.5984e-07	1.47449e-06	7.51955e-07	4.2546e-08	2.12821e-08	1.51703e-06	7.73238e-07	4.551e-06	5.35004e-07	8.3941e-08	7.85444e-08	1.52837e-07	1.09204e-07	6.46316e-07	1.25809e-07	7.99153e-07	2.35013e-07	2.57644e-07	1.44566e-08	3.81142e-09	3.48476e-09	7.31442e-09	4.69992e-09	2.82711e-08	4.62864e-09	3.55856e-08	9.32856e-09	6.23254e-09	3.07223e-10	0.0001		6.88326	0.854692	0.730761	0.0847012	0.0811061	0.00368599	0.00400659		0.334824	0.0858409	0.0294294	0.0146044	0.0300628
6.89877	16.8988	0.00199196	0.00199769	9.50228e-05	7.76192e-07	6.6015e-07	1.47383e-06	7.53379e-07	4.25269e-08	2.13239e-08	1.51636e-06	7.74703e-07	4.55628e-06	5.37644e-07	8.39267e-08	7.85619e-08	1.52755e-07	1.0933e-07	6.46644e-07	1.26304e-07	7.994e-07	2.35633e-07	2.58145e-07	1.45542e-08	3.81068e-09	3.48575e-09	7.31049e-09	4.7065e-09	2.8292e-08	4.64835e-09	3.56025e-08	9.35485e-09	6.24569e-09	3.09376e-10	0.0001		6.89876	0.877265	0.737186	0.0914392	0.0869411	0.00189506	0.00154043		0.344597	0.0858077	0.0333759	0.0178821	0.0334718
6.91427	16.9143	0.00199196	0.00199768	9.5021e-05	7.75994e-07	6.60458e-07	1.47317e-06	7.54798e-07	4.25077e-08	2.13655e-08	1.51568e-06	7.76164e-07	4.56156e-06	5.40288e-07	8.39124e-08	7.85793e-08	1.52674e-07	1.09455e-07	6.46972e-07	1.26799e-07	7.99646e-07	2.36254e-07	2.58646e-07	1.46521e-08	3.80993e-09	3.48674e-09	7.30658e-09	4.71305e-09	2.83128e-08	4.66807e-09	3.56194e-08	9.38112e-09	6.25885e-09	3.11537e-10	0.0001		6.91427	0.870932	0.741532	0.100079	0.0855098	0.00350694	0.00185285		0.328088	0.0838051	0.0218813	0.0123139	0.0313009
6.92977	16.9298	0.00199195	0.00199768	9.50192e-05	7.75797e-07	6.60765e-07	1.47252e-06	7.56214e-07	4.24886e-08	2.1407e-08	1.51501e-06	7.77621e-07	4.56683e-06	5.42938e-07	8.38983e-08	7.85966e-08	1.52594e-07	1.09579e-07	6.47299e-07	1.27295e-07	7.99892e-07	2.36874e-07	2.59148e-07	1.47503e-08	3.8092e-09	3.48772e-09	7.30268e-09	4.71958e-09	2.83337e-08	4.68782e-09	3.56363e-08	9.4074e-09	6.27201e-09	3.13708e-10	0.0001		6.92977	0.857664	0.734277	0.0918475	0.0840206	0.00345223	0.00168738		0.334206	0.0837262	0.0261233	0.014291	0.0273019
[truncated: 1,489 more rows]
[truncated: 47 more columns]

## Sheet: Enant. ratio predict.
	Concentrations used in the synthesis of product 6
Initial Reactant concentration	0.5	M
Initial catalyst concentration	0.05	M
				Product 6 (pathway C>B) (%)	Product 6 (pathway B>C) (%)	Side product (A>A) (%)
			Rel. product (%) 20h	85.2273	14.2045	0.568182
			Yield (%) 20h	85.7143	14.2857	> R/S enantiomer ratio (ignoring side product)
			100
[truncated: 120,012 more rows]

## Sheet: DRL Fitting duplicate
Legend	Concentrations used (stock solutions)				CORRECTION FACTOR IONIZATION ENAMINE
[truncated: 2,602 more rows]
[truncated: 49 more columns]

[truncated: 2 more sheets: Enant. ratio predict. duplicate, Average constants and ratios]
